# Supplementary material for: End-to-End provenance representation for the understandability and reproducibility of scientific experiments using a semantic approach
Source: J Biomed Semantics. 2022 Jan 6;13:1. doi: 10.1186/s13326-021-00253-1 (PMC8734275; doi:10.1186/s13326-021-00253-1)
Supplement: Supplementary file 1 — Additional file 1 The REPRODUCE-ME ontology. A supplemental document containing the REPRODUCE-ME ontology in OWL format (reproduce-me.owl) is available for this manuscript. [file 13326_2021_253_MOESM1_ESM.owl]

<?xml version="1.0"?>
<rdf:RDF xmlns="https://w3id.org/reproduceme#"
     xml:base="https://w3id.org/reproduceme"
     xmlns:repr="https://w3id.org/reproduceme"
     xmlns:obda="https://w3id.org/obda/vocabulary#"
     xmlns:rdf="http://www.w3.org/1999/02/22-rdf-syntax-ns#"
     xmlns:terms="http://purl.org/dc/terms/"
     xmlns:owl="http://www.w3.org/2002/07/owl#"
     xmlns:xml="http://www.w3.org/XML/1998/namespace"
     xmlns:xsd="http://www.w3.org/2001/XMLSchema#"
     xmlns:rdfs="http://www.w3.org/2000/01/rdf-schema#"
     xmlns:p-plan="http://purl.org/net/p-plan#"
     xmlns:vann="http://purl.org/vocab/vann/"
     xmlns:prov="http://www.w3.org/ns/prov#">
    <owl:Ontology rdf:about="https://w3id.org/reproduceme">
        <owl:imports rdf:resource="http://purl.org/net/p-plan#"/>
        <owl:imports rdf:resource="http://www.w3.org/ns/prov-o-20130430"/>
        <terms:created xml:lang="en">2018-09-12</terms:created>
        <terms:description xml:lang="en">The REPRODUCE-ME ontology is an extension of the PROV-O and the P-Plan ontology to describe a complete path of a scientific experiment. It expresses the REPRODUCE-ME Data Model using the OWL2 Web Ontology Language (OWL2). It provides a set of classes and properties to represent a scientific experiment including its computational and non-computational steps to track the provenance of results. It describes an experiment and its data, agents, activities, plans, steps, variables, instruments, materials and settings required for its reproducibility.</terms:description>
        <owl:priorVersion xml:lang="en">1.0</owl:priorVersion>
        <terms:creator xml:lang="en">Sheeba Samuel</terms:creator>
        <terms:creator>Birgitta König-Ries</terms:creator>
        <owl:versionInfo xml:lang="en">1.1</owl:versionInfo>
        <terms:license>http://creativecommons.org/licenses/by-nc-sa/2.0/</terms:license>
        <terms:title>REPRODUCE-ME Ontology</terms:title>
        <rdfs:label xml:lang="en">The REPRODUCE-ME ontology</rdfs:label>
        <vann:preferredNamespacePrefix xml:lang="en">repr</vann:preferredNamespacePrefix>
        <terms:modified xml:lang="en">2019-01-14</terms:modified>
    </owl:Ontology>
    


    <!-- 
    ///////////////////////////////////////////////////////////////////////////////////////
    //
    // Annotation properties
    //
    ///////////////////////////////////////////////////////////////////////////////////////
     -->
    


    <!-- http://purl.org/dc/terms/creator -->

    <owl:AnnotationProperty rdf:about="http://purl.org/dc/terms/creator"/>
    


    <!-- 
    ///////////////////////////////////////////////////////////////////////////////////////
    //
    // Object Properties
    //
    ///////////////////////////////////////////////////////////////////////////////////////
     -->

    


    <!-- https://w3id.org/reproduceme#hasExperimentMaterial -->

    <owl:ObjectProperty rdf:about="https://w3id.org/reproduceme#hasExperimentMaterial">
        <rdfs:subPropertyOf rdf:resource="http://purl.org/net/p-plan#hasInputVar"/>
        <rdfs:domain rdf:resource="https://w3id.org/reproduceme#Experiment"/>
        <rdfs:range rdf:resource="https://w3id.org/reproduceme#ExperimentMaterial"/>
        <rdfs:comment xml:lang="en">hasExperimentalMaterial binds an experiment to the data that was used in an experiment.</rdfs:comment>
        <rdfs:label>hasExperimentalMaterial</rdfs:label>
    </owl:ObjectProperty>
    


    <!-- https://w3id.org/reproduceme#hasExperimentalCondition -->

    <owl:ObjectProperty rdf:about="https://w3id.org/reproduceme#hasExperimentalCondition">
        <rdfs:subPropertyOf rdf:resource="http://purl.org/net/p-plan#hasInputVar"/>
        <rdfs:domain rdf:resource="https://w3id.org/reproduceme#Experiment"/>
        <rdfs:range rdf:resource="https://w3id.org/reproduceme#ExperimentalCondition"/>
        <rdfs:comment xml:lang="en">hasExperimentalCondition binds an experiment to its environmental condition.</rdfs:comment>
        <rdfs:label xml:lang="en">hasExperimentalCondition</rdfs:label>
    </owl:ObjectProperty>
    


    <!-- https://w3id.org/reproduceme#hasExperimentalData -->

    <owl:ObjectProperty rdf:about="https://w3id.org/reproduceme#hasExperimentalData">
        <rdfs:subPropertyOf rdf:resource="http://purl.org/net/p-plan#hasInputVar"/>
        <rdfs:domain rdf:resource="https://w3id.org/reproduceme#Experiment"/>
        <rdfs:range rdf:resource="https://w3id.org/reproduceme#ExperimentalData"/>
        <rdfs:comment xml:lang="en">hasExperimentalData binds an experiment to the data that was used in an experiment.</rdfs:comment>
        <rdfs:label>hasExperimentalData</rdfs:label>
    </owl:ObjectProperty>
    


    <!-- https://w3id.org/reproduceme#hasPart -->

    <owl:ObjectProperty rdf:about="https://w3id.org/reproduceme#hasPart">
        <rdfs:subPropertyOf rdf:resource="http://www.w3.org/2002/07/owl#topObjectProperty"/>
        <owl:inverseOf rdf:resource="https://w3id.org/reproduceme#isPartOf"/>
        <rdfs:range rdf:resource="https://w3id.org/reproduceme#Instrument"/>
        <rdfs:comment xml:lang="en">An entity is part of another entity if one of its part belong to the other entity.</rdfs:comment>
        <rdfs:label xml:lang="en">hasPart</rdfs:label>
    </owl:ObjectProperty>
    


    <!-- https://w3id.org/reproduceme#hasSetting -->

    <owl:ObjectProperty rdf:about="https://w3id.org/reproduceme#hasSetting">
        <owl:inverseOf rdf:resource="https://w3id.org/reproduceme#isSettingOf"/>
        <rdfs:range rdf:resource="https://w3id.org/reproduceme#Setting"/>
        <rdfs:comment xml:lang="en">hasSetting binds a thing or instrument to its configurations or settings.</rdfs:comment>
        <rdfs:label xml:lang="en">hasSetting</rdfs:label>
    </owl:ObjectProperty>
    


    <!-- https://w3id.org/reproduceme#isAccessibleTo -->

    <owl:ObjectProperty rdf:about="https://w3id.org/reproduceme#isAccessibleTo">
        <rdfs:subPropertyOf rdf:resource="http://www.w3.org/ns/prov#wasInfluencedBy"/>
        <rdfs:domain rdf:resource="http://www.w3.org/ns/prov#Entity"/>
        <rdfs:range rdf:resource="http://www.w3.org/ns/prov#Agent"/>
        <rdfs:comment xml:lang="en">isAccessibleTo is a property which describes that an Entity is accessible or available to an Agent.</rdfs:comment>
        <rdfs:label xml:lang="en">isAccessibleTo</rdfs:label>
    </owl:ObjectProperty>
    


    <!-- https://w3id.org/reproduceme#isPartOf -->

    <owl:ObjectProperty rdf:about="https://w3id.org/reproduceme#isPartOf">
        <rdfs:domain rdf:resource="https://w3id.org/reproduceme#Instrument"/>
        <rdfs:comment xml:lang="en">An entity is part of another entity if one of its part belong to the other entity.</rdfs:comment>
        <rdfs:label xml:lang="en">isPartOf</rdfs:label>
    </owl:ObjectProperty>
    


    <!-- https://w3id.org/reproduceme#isSettingOf -->

    <owl:ObjectProperty rdf:about="https://w3id.org/reproduceme#isSettingOf">
        <rdfs:subPropertyOf rdf:resource="http://www.w3.org/2002/07/owl#topObjectProperty"/>
        <rdfs:domain rdf:resource="https://w3id.org/reproduceme#Setting"/>
        <rdfs:comment xml:lang="en">isSettingOf binds a thing or instrument to its configurations or settings.</rdfs:comment>
        <rdfs:label xml:lang="en">isSettingOf</rdfs:label>
    </owl:ObjectProperty>
    


    <!-- https://w3id.org/reproduceme#reference -->

    <owl:ObjectProperty rdf:about="https://w3id.org/reproduceme#reference">
        <rdfs:domain rdf:resource="http://www.w3.org/ns/prov#Entity"/>
        <rdfs:range rdf:resource="http://www.w3.org/ns/prov#Entity"/>
        <rdfs:comment xml:lang="en">An entity which has used another entity as reference.</rdfs:comment>
        <rdfs:label xml:lang="en">reference</rdfs:label>
    </owl:ObjectProperty>
    


    <!-- https://w3id.org/reproduceme#storedAt -->

    <owl:ObjectProperty rdf:about="https://w3id.org/reproduceme#storedAt">
        <rdfs:subPropertyOf rdf:resource="http://www.w3.org/ns/prov#atLocation"/>
        <rdfs:domain rdf:resource="http://www.w3.org/ns/prov#Entity"/>
        <rdfs:range rdf:resource="http://www.w3.org/ns/prov#Location"/>
        <rdfs:comment xml:lang="en">The storage location of an entity.</rdfs:comment>
        <rdfs:label xml:lang="en">storedAt</rdfs:label>
    </owl:ObjectProperty>
    


    <!-- https://w3id.org/reproduceme#usedMethod -->

    <owl:ObjectProperty rdf:about="https://w3id.org/reproduceme#usedMethod">
        <rdfs:range rdf:resource="https://w3id.org/reproduceme#Method"/>
        <rdfs:comment xml:lang="en">A process which used a method to achieve something.</rdfs:comment>
        <rdfs:label xml:lang="en">usedMethod</rdfs:label>
    </owl:ObjectProperty>
    


    <!-- https://w3id.org/reproduceme#wasCreatedBy -->

    <owl:ObjectProperty rdf:about="https://w3id.org/reproduceme#wasCreatedBy">
        <rdfs:subPropertyOf rdf:resource="http://www.w3.org/ns/prov#wasAttributedTo"/>
        <rdfs:domain rdf:resource="http://www.w3.org/ns/prov#Entity"/>
        <rdfs:range rdf:resource="http://www.w3.org/ns/prov#Agent"/>
        <rdfs:comment xml:lang="en">A relationship between an entity to its creator agent.</rdfs:comment>
        <rdfs:label xml:lang="en">wasCreatedBy</rdfs:label>
    </owl:ObjectProperty>
    


    <!-- https://w3id.org/reproduceme#wasDistributedBy -->

    <owl:ObjectProperty rdf:about="https://w3id.org/reproduceme#wasDistributedBy">
        <rdfs:subPropertyOf rdf:resource="http://www.w3.org/ns/prov#wasAttributedTo"/>
        <rdfs:domain rdf:resource="http://www.w3.org/ns/prov#Entity"/>
        <rdfs:range rdf:resource="http://www.w3.org/ns/prov#Agent"/>
        <rdfs:comment xml:lang="en">A relationship between an entity to its distributor agent.</rdfs:comment>
        <rdfs:label xml:lang="en">wasDistributedBy</rdfs:label>
    </owl:ObjectProperty>
    


    <!-- https://w3id.org/reproduceme#wasExtractedFrom -->

    <owl:ObjectProperty rdf:about="https://w3id.org/reproduceme#wasExtractedFrom">
        <rdfs:subPropertyOf rdf:resource="http://www.w3.org/ns/prov#wasDerivedFrom"/>
        <rdfs:domain rdf:resource="https://w3id.org/reproduceme#ExperimentMaterial"/>
        <rdfs:range rdf:resource="https://w3id.org/reproduceme#ExperimentMaterial"/>
        <rdfs:comment xml:lang="en">An experiment material which is extracted from another material.</rdfs:comment>
        <rdfs:label xml:lang="en">wasExtractedFrom</rdfs:label>
    </owl:ObjectProperty>
    


    <!-- https://w3id.org/reproduceme#wasUpdatedBy -->

    <owl:ObjectProperty rdf:about="https://w3id.org/reproduceme#wasUpdatedBy">
        <rdfs:subPropertyOf rdf:resource="http://www.w3.org/ns/prov#wasGeneratedBy"/>
        <rdfs:domain rdf:resource="http://www.w3.org/ns/prov#Entity"/>
        <rdfs:range rdf:resource="http://www.w3.org/ns/prov#Agent"/>
        <rdfs:range rdf:resource="http://www.w3.org/ns/prov#Entity"/>
        <rdfs:comment xml:lang="en">An entity which is updated by another entity or an agent.</rdfs:comment>
        <rdfs:label xml:lang="en">wasUpdatedBy</rdfs:label>
    </owl:ObjectProperty>
    


    <!-- 
    ///////////////////////////////////////////////////////////////////////////////////////
    //
    // Data properties
    //
    ///////////////////////////////////////////////////////////////////////////////////////
     -->

    


    <!-- https://w3id.org/reproduceme#ORCID -->

    <owl:DatatypeProperty rdf:about="https://w3id.org/reproduceme#ORCID">
        <rdfs:domain rdf:resource="http://www.w3.org/ns/prov#Agent"/>
        <rdfs:comment xml:lang="en">A standard alphanumeric code to uniquely identify scientific and other academic authors and contributors.</rdfs:comment>
        <rdfs:label>ORCID</rdfs:label>
    </owl:DatatypeProperty>
    


    <!-- https://w3id.org/reproduceme#address -->

    <owl:DatatypeProperty rdf:about="https://w3id.org/reproduceme#address">
        <rdfs:comment>Address of an Agent</rdfs:comment>
        <rdfs:label>Address</rdfs:label>
    </owl:DatatypeProperty>
    


    <!-- https://w3id.org/reproduceme#description -->

    <owl:DatatypeProperty rdf:about="https://w3id.org/reproduceme#description">
        <rdfs:comment>Textual note of an entity.</rdfs:comment>
        <rdfs:label>description</rdfs:label>
    </owl:DatatypeProperty>
    


    <!-- https://w3id.org/reproduceme#doi -->

    <owl:DatatypeProperty rdf:about="https://w3id.org/reproduceme#doi">
        <rdfs:subPropertyOf rdf:resource="http://www.w3.org/2002/07/owl#topDataProperty"/>
        <rdfs:domain rdf:resource="https://w3id.org/reproduceme#Publication"/>
        <rdfs:comment>Publication persistent identifier</rdfs:comment>
        <rdfs:label>doi</rdfs:label>
    </owl:DatatypeProperty>
    


    <!-- https://w3id.org/reproduceme#id -->

    <owl:DatatypeProperty rdf:about="https://w3id.org/reproduceme#id">
        <rdfs:comment xml:lang="en">A unique identifier of an entity.</rdfs:comment>
        <rdfs:label xml:lang="en">Id</rdfs:label>
    </owl:DatatypeProperty>
    


    <!-- https://w3id.org/reproduceme#modifiedAtTime -->

    <owl:DatatypeProperty rdf:about="https://w3id.org/reproduceme#modifiedAtTime">
        <rdfs:domain rdf:resource="http://www.w3.org/ns/prov#Entity"/>
        <rdfs:range rdf:resource="http://www.w3.org/2001/XMLSchema#dateTime"/>
        <rdfs:comment>The time at which an entity was modified.</rdfs:comment>
        <rdfs:label>modifiedAtTime</rdfs:label>
    </owl:DatatypeProperty>
    


    <!-- https://w3id.org/reproduceme#name -->

    <owl:DatatypeProperty rdf:about="https://w3id.org/reproduceme#name">
        <rdfs:comment xml:lang="en">The name of a thing.</rdfs:comment>
        <rdfs:label xml:lang="en">Name</rdfs:label>
    </owl:DatatypeProperty>
    


    <!-- https://w3id.org/reproduceme#pmcid -->

    <owl:DatatypeProperty rdf:about="https://w3id.org/reproduceme#pmcid">
        <rdfs:domain rdf:resource="https://w3id.org/reproduceme#Publication"/>
        <rdfs:comment xml:lang="en">A standard unique PubMed Central identifier.</rdfs:comment>
        <rdfs:label>PubMed Central ID</rdfs:label>
    </owl:DatatypeProperty>
    


    <!-- https://w3id.org/reproduceme#pubmedid -->

    <owl:DatatypeProperty rdf:about="https://w3id.org/reproduceme#pubmedid">
        <rdfs:domain rdf:resource="https://w3id.org/reproduceme#Publication"/>
        <rdfs:comment xml:lang="en">A standard unique identifier for each PubMed record.</rdfs:comment>
        <rdfs:label>PubMed ID</rdfs:label>
    </owl:DatatypeProperty>
    


    <!-- https://w3id.org/reproduceme#receivedAtTime -->

    <owl:DatatypeProperty rdf:about="https://w3id.org/reproduceme#receivedAtTime">
        <rdfs:range rdf:resource="http://www.w3.org/2001/XMLSchema#dateTime"/>
        <rdfs:comment>The time at which an entity was received.</rdfs:comment>
        <rdfs:label>receivedAtTime</rdfs:label>
    </owl:DatatypeProperty>
    


    <!-- 
    ///////////////////////////////////////////////////////////////////////////////////////
    //
    // Classes
    //
    ///////////////////////////////////////////////////////////////////////////////////////
     -->

    


    <!-- https://w3id.org/reproduceme#AcquisitionMode -->

    <owl:Class rdf:about="https://w3id.org/reproduceme#AcquisitionMode">
        <rdfs:subClassOf rdf:resource="https://w3id.org/reproduceme#ImagingMethod"/>
        <rdfs:comment xml:lang="en">Describes the type of microscopy performed for each channel</rdfs:comment>
        <rdfs:isDefinedBy rdf:resource="http://www.openmicroscopy.org/Schemas/Documentation/Generated/OME-2016-06/ome_xsd.html#Channel_AcquisitionMode"/>
        <rdfs:label xml:lang="en">Acquistion Mode</rdfs:label>
    </owl:Class>
    


    <!-- https://w3id.org/reproduceme#AdditionalInformation -->

    <owl:Class rdf:about="https://w3id.org/reproduceme#AdditionalInformation">
        <rdfs:subClassOf rdf:resource="https://w3id.org/reproduceme#ExperimentalData"/>
        <rdfs:comment xml:lang="en">Data that provides additional information of an experiment.</rdfs:comment>
        <rdfs:label xml:lang="en">Additional Information</rdfs:label>
    </owl:Class>
    


    <!-- https://w3id.org/reproduceme#AirPressure -->

    <owl:Class rdf:about="https://w3id.org/reproduceme#AirPressure">
        <rdfs:subClassOf rdf:resource="https://w3id.org/reproduceme#ImagingEnvironment"/>
        <rdfs:label xml:lang="en">Air Pressure</rdfs:label>
    </owl:Class>
    


    <!-- https://w3id.org/reproduceme#Algorithm -->

    <owl:Class rdf:about="https://w3id.org/reproduceme#Algorithm">
        <rdfs:subClassOf rdf:resource="http://purl.org/net/p-plan#Plan"/>
        <rdfs:comment xml:lang="en">A set of rules or steps to be followed in a problem-solving operation.</rdfs:comment>
        <rdfs:label xml:lang="en">Algorithm</rdfs:label>
    </owl:Class>
    


    <!-- https://w3id.org/reproduceme#AliquotsReceiver -->

    <owl:Class rdf:about="https://w3id.org/reproduceme#AliquotsReceiver">
        <rdfs:subClassOf rdf:resource="http://www.w3.org/ns/prov#Person"/>
        <rdfs:subClassOf rdf:resource="http://www.w3.org/ns/prov#Role"/>
        <rdfs:comment xml:lang="en">A person or an organisation responsible for receiving the experiment aliquots.</rdfs:comment>
        <rdfs:label xml:lang="en">AliquotsReceiver</rdfs:label>
    </owl:Class>
    


    <!-- https://w3id.org/reproduceme#Amplification -->

    <owl:Class rdf:about="https://w3id.org/reproduceme#Amplification">
        <rdfs:subClassOf rdf:resource="https://w3id.org/reproduceme#MaterialPreparationStep"/>
        <rdfs:label xml:lang="en">Amplification</rdfs:label>
    </owl:Class>
    


    <!-- https://w3id.org/reproduceme#AmplificationGain -->

    <owl:Class rdf:about="https://w3id.org/reproduceme#AmplificationGain">
        <rdfs:subClassOf rdf:resource="https://w3id.org/reproduceme#DetectorSetting"/>
        <rdfs:comment xml:lang="en">electronic Gain applied to the detector signal.</rdfs:comment>
        <rdfs:isDefinedBy rdf:resource="http://www.openmicroscopy.org/Schemas/Documentation/Generated/OME-2016-06/ome_xsd.html#Detector_AmplificationGain"/>
        <rdfs:label xml:lang="en">AmplificationGain</rdfs:label>
    </owl:Class>
    


    <!-- https://w3id.org/reproduceme#AmplificationLevel -->

    <owl:Class rdf:about="https://w3id.org/reproduceme#AmplificationLevel">
        <rdfs:subClassOf rdf:resource="https://w3id.org/reproduceme#Setting"/>
        <rdfs:comment xml:lang="en">The level of the amplification applied to a resource.</rdfs:comment>
        <rdfs:label xml:lang="en">AmplificationLevel</rdfs:label>
    </owl:Class>
    


    <!-- https://w3id.org/reproduceme#Annotation -->

    <owl:Class rdf:about="https://w3id.org/reproduceme#Annotation">
        <rdfs:subClassOf rdf:resource="https://w3id.org/reproduceme#ExperimentalData"/>
        <rdfs:comment xml:lang="en">A description added to a thing which provides comment, note or description.</rdfs:comment>
        <rdfs:isDefinedBy rdf:resource="http://www.openmicroscopy.org/Schemas/Documentation/Generated/OME-2016-06/ome_xsd.html#Annotation"/>
        <rdfs:label xml:lang="en">Annotation</rdfs:label>
    </owl:Class>
    


    <!-- https://w3id.org/reproduceme#AntisenseSequence -->

    <owl:Class rdf:about="https://w3id.org/reproduceme#AntisenseSequence">
        <rdfs:subClassOf rdf:resource="http://purl.org/net/p-plan#Variable"/>
        <rdfs:label>AntisenseSequence</rdfs:label>
    </owl:Class>
    


    <!-- https://w3id.org/reproduceme#Arc -->

    <owl:Class rdf:about="https://w3id.org/reproduceme#Arc">
        <rdfs:subClassOf rdf:resource="https://w3id.org/reproduceme#LightSource"/>
        <rdfs:comment xml:lang="en">The Arc element is used to describe various kinds of Arc lamps - Hg, Xe, HgXe.</rdfs:comment>
        <rdfs:isDefinedBy rdf:resource="http://www.openmicroscopy.org/Schemas/Documentation/Generated/OME-2016-06/ome_xsd.html#Arc"/>
        <rdfs:label xml:lang="en">Arc</rdfs:label>
    </owl:Class>
    


    <!-- https://w3id.org/reproduceme#ArcType -->

    <owl:Class rdf:about="https://w3id.org/reproduceme#ArcType">
        <rdfs:subClassOf rdf:resource="https://w3id.org/reproduceme#Arc"/>
        <rdfs:comment xml:lang="en">The type of Arc Lamp.</rdfs:comment>
        <rdfs:isDefinedBy rdf:resource="http://www.openmicroscopy.org/Schemas/Documentation/Generated/OME-2016-06/ome_xsd.html#Arc_Type"/>
        <rdfs:label xml:lang="en">Arc Type</rdfs:label>
    </owl:Class>
    


    <!-- https://w3id.org/reproduceme#Argument -->

    <owl:Class rdf:about="https://w3id.org/reproduceme#Argument">
        <rdfs:subClassOf rdf:resource="http://purl.org/net/p-plan#Variable"/>
        <rdfs:comment xml:lang="en">A parameter.
For example, an argument of parameter of a function.</rdfs:comment>
        <rdfs:label xml:lang="en">Argument</rdfs:label>
    </owl:Class>
    


    <!-- https://w3id.org/reproduceme#Assay -->

    <owl:Class rdf:about="https://w3id.org/reproduceme#Assay">
        <rdfs:subClassOf rdf:resource="http://purl.org/net/p-plan#Plan"/>
        <rdfs:subClassOf rdf:resource="https://w3id.org/reproduceme#ExperimentalData"/>
        <rdfs:comment xml:lang="en">A planned procedure to investigate to qualitively assess an entity.</rdfs:comment>
        <rdfs:label>Assay</rdfs:label>
    </owl:Class>
    


    <!-- https://w3id.org/reproduceme#Attenuation -->

    <owl:Class rdf:about="https://w3id.org/reproduceme#Attenuation">
        <rdfs:subClassOf rdf:resource="https://w3id.org/reproduceme#LightSettings"/>
        <rdfs:comment xml:lang="en">The Attenuation of the light source, A fraction, as a value from 0.0 to 1.0.</rdfs:comment>
        <rdfs:isDefinedBy rdf:resource="http://www.openmicroscopy.org/Schemas/Documentation/Generated/OME-2016-06/ome_xsd.html#LightSourceSettings_Attenuation"/>
        <rdfs:label xml:lang="en">Attenuation</rdfs:label>
    </owl:Class>
    


    <!-- https://w3id.org/reproduceme#Author -->

    <owl:Class rdf:about="https://w3id.org/reproduceme#Author">
        <rdfs:subClassOf rdf:resource="http://www.w3.org/ns/prov#Person"/>
        <rdfs:subClassOf rdf:resource="http://www.w3.org/ns/prov#Role"/>
        <rdfs:comment xml:lang="en">The person who authors a piece of work.</rdfs:comment>
        <rdfs:label xml:lang="en">Author</rdfs:label>
    </owl:Class>
    


    <!-- https://w3id.org/reproduceme#BacterialResistance -->

    <owl:Class rdf:about="https://w3id.org/reproduceme#BacterialResistance">
        <rdfs:subClassOf rdf:resource="https://w3id.org/reproduceme#ExperimentMaterial"/>
        <rdfs:comment xml:lang="en">The Bacterial Resistance used to transform a bacteria.</rdfs:comment>
        <rdfs:label xml:lang="en">Bacterial Resistance</rdfs:label>
    </owl:Class>
    


    <!-- https://w3id.org/reproduceme#BacterialStrain -->

    <owl:Class rdf:about="https://w3id.org/reproduceme#BacterialStrain">
        <rdfs:subClassOf rdf:resource="https://w3id.org/reproduceme#ExperimentMaterial"/>
        <rdfs:comment xml:lang="en">A subtype of a microorganism bacteria</rdfs:comment>
        <rdfs:label xml:lang="en">Bacterial Strain</rdfs:label>
    </owl:Class>
    


    <!-- https://w3id.org/reproduceme#BathSolution -->

    <owl:Class rdf:about="https://w3id.org/reproduceme#BathSolution">
        <rdfs:subClassOf rdf:resource="https://w3id.org/reproduceme#Solution"/>
        <rdfs:label xml:lang="en">Bath Solution</rdfs:label>
    </owl:Class>
    


    <!-- https://w3id.org/reproduceme#Binning -->

    <owl:Class rdf:about="https://w3id.org/reproduceme#Binning">
        <rdfs:subClassOf rdf:resource="https://w3id.org/reproduceme#DetectorSetting"/>
        <rdfs:comment xml:lang="en">Represents the number of pixels that are combined to form larger pixels.</rdfs:comment>
        <rdfs:isDefinedBy rdf:resource="http://www.openmicroscopy.org/Schemas/Documentation/Generated/OME-2016-06/ome_xsd.html#Binning"/>
        <rdfs:label xml:lang="en">Binning</rdfs:label>
    </owl:Class>
    


    <!-- https://w3id.org/reproduceme#BioFormats -->

    <owl:Class rdf:about="https://w3id.org/reproduceme#BioFormats">
        <rdfs:subClassOf rdf:resource="http://purl.org/net/p-plan#Variable"/>
        <rdfs:comment xml:lang="en">BIO-Formats is an image translation library which reads and writes life sciences image file formats. It converts the proprietary microscopy data to a open standard model called OME data model, particularly into the OME-TIFF file format, which then can be used by other tools.</rdfs:comment>
        <rdfs:label xml:lang="en">Bio-Formats</rdfs:label>
    </owl:Class>
    


    <!-- https://w3id.org/reproduceme#CASNumber -->

    <owl:Class rdf:about="https://w3id.org/reproduceme#CASNumber">
        <rdfs:subClassOf rdf:resource="http://purl.org/net/p-plan#Variable"/>
        <rdfs:comment xml:lang="en">CAS number is a uniquely numerical identifier assigned by Chemical Abstracts Service (CAS) to every chemical substance.</rdfs:comment>
        <rdfs:label xml:lang="en">CASNumber</rdfs:label>
    </owl:Class>
    


    <!-- https://w3id.org/reproduceme#CO2Percent -->

    <owl:Class rdf:about="https://w3id.org/reproduceme#CO2Percent">
        <rdfs:subClassOf rdf:resource="https://w3id.org/reproduceme#ImagingEnvironment"/>
        <rdfs:label xml:lang="en">CO2 Percent</rdfs:label>
    </owl:Class>
    


    <!-- https://w3id.org/reproduceme#CalibratedMagnification -->

    <owl:Class rdf:about="https://w3id.org/reproduceme#CalibratedMagnification">
        <rdfs:subClassOf rdf:resource="https://w3id.org/reproduceme#ObjectiveSettings"/>
        <rdfs:comment xml:lang="en">The magnification of the lens as measured by a calibration process- i.e. &apos;59.987&apos; for a 60X lens.</rdfs:comment>
        <rdfs:isDefinedBy rdf:resource="http://www.openmicroscopy.org/Schemas/Documentation/Generated/OME-2016-06/ome_xsd.html#Objective_CalibratedMagnification"/>
        <rdfs:label xml:lang="en">Calibrated Magnification</rdfs:label>
    </owl:Class>
    


    <!-- https://w3id.org/reproduceme#CausalEffect -->

    <owl:Class rdf:about="https://w3id.org/reproduceme#CausalEffect">
        <rdfs:subClassOf rdf:resource="http://purl.org/net/p-plan#Variable"/>
        <rdfs:comment xml:lang="en">The causal effects of an activity denotes the effects on an outcome because of another activity.</rdfs:comment>
        <rdfs:label xml:lang="en">Causal Effect</rdfs:label>
    </owl:Class>
    


    <!-- https://w3id.org/reproduceme#Cell -->

    <owl:Class rdf:about="https://w3id.org/reproduceme#Cell">
        <rdfs:subClassOf rdf:resource="https://w3id.org/reproduceme#ComputationalStep"/>
        <rdfs:comment xml:lang="en">A cell is a multiline text input field in an Interactive Notebook which can either be code cells where code can be excuted or markdown cells where a descriptive text can be provided or raw cells where output can directly be entered. 
For example, a Jupyter Notebook cell.</rdfs:comment>
        <rdfs:label xml:lang="en">Notebok Cell</rdfs:label>
    </owl:Class>
    


    <!-- https://w3id.org/reproduceme#CellExecution -->

    <owl:Class rdf:about="https://w3id.org/reproduceme#CellExecution">
        <rdfs:subClassOf rdf:resource="http://purl.org/net/p-plan#Activity"/>
        <rdfs:comment xml:lang="en">The run of a cell of a Interactive Notebook.</rdfs:comment>
        <rdfs:label xml:lang="en">Notebook Cell Execution</rdfs:label>
    </owl:Class>
    


    <!-- https://w3id.org/reproduceme#CellLine -->

    <owl:Class rdf:about="https://w3id.org/reproduceme#CellLine">
        <rdfs:subClassOf rdf:resource="https://w3id.org/reproduceme#ExperimentMaterial"/>
        <rdfs:label xml:lang="en">Cell Line</rdfs:label>
    </owl:Class>
    


    <!-- https://w3id.org/reproduceme#Channel -->

    <owl:Class rdf:about="https://w3id.org/reproduceme#Channel">
        <owl:equivalentClass rdf:resource="https://w3id.org/reproduceme#LogicalChannel"/>
        <rdfs:subClassOf rdf:resource="http://purl.org/net/p-plan#Variable"/>
        <rdfs:comment xml:lang="en">A component of an Image.</rdfs:comment>
        <rdfs:isDefinedBy rdf:resource="http://www.openmicroscopy.org/Schemas/Documentation/Generated/OME-2016-06/ome_xsd.html#Channel"/>
        <rdfs:label xml:lang="en">Channel</rdfs:label>
    </owl:Class>
    


    <!-- https://w3id.org/reproduceme#ChannelBinding -->

    <owl:Class rdf:about="https://w3id.org/reproduceme#ChannelBinding">
        <rdfs:subClassOf rdf:resource="https://w3id.org/reproduceme#PixelsSetting"/>
        <rdfs:label xml:lang="en">Channel Binding</rdfs:label>
    </owl:Class>
    


    <!-- https://w3id.org/reproduceme#ChannelFluorophore -->

    <owl:Class rdf:about="https://w3id.org/reproduceme#ChannelFluorophore">
        <rdfs:subClassOf rdf:resource="https://w3id.org/reproduceme#ChannelSetting"/>
        <rdfs:comment xml:lang="en">The Fluor attribute is used for fluorescence images. This is the name of the fluorophore used to produce this channel</rdfs:comment>
        <rdfs:isDefinedBy rdf:resource="http://www.openmicroscopy.org/Schemas/Documentation/Generated/OME-2016-06/ome_xsd.html#Channel_Fluor"/>
        <rdfs:label xml:lang="en">Channel Fluorophore</rdfs:label>
    </owl:Class>
    


    <!-- https://w3id.org/reproduceme#ChannelSetting -->

    <owl:Class rdf:about="https://w3id.org/reproduceme#ChannelSetting">
        <rdfs:subClassOf rdf:resource="https://w3id.org/reproduceme#Setting"/>
        <rdfs:comment xml:lang="en">The settings of channel.</rdfs:comment>
        <rdfs:label xml:lang="en">ChannelSetting</rdfs:label>
    </owl:Class>
    


    <!-- https://w3id.org/reproduceme#ChecksumAlgorithm -->

    <owl:Class rdf:about="https://w3id.org/reproduceme#ChecksumAlgorithm">
        <rdfs:subClassOf rdf:resource="https://w3id.org/reproduceme#Method"/>
        <rdfs:comment xml:lang="en">The method which yields the checksum from a data input  for the purpose of detecting errors.</rdfs:comment>
        <rdfs:label xml:lang="en">CheckSum Algorithm</rdfs:label>
    </owl:Class>
    


    <!-- https://w3id.org/reproduceme#Chemical -->

    <owl:Class rdf:about="https://w3id.org/reproduceme#Chemical">
        <rdfs:subClassOf rdf:resource="https://w3id.org/reproduceme#ExperimentMaterial"/>
        <rdfs:comment xml:lang="en">A pure substance with constant chemical composition and properties used in an experiment.</rdfs:comment>
        <rdfs:label xml:lang="en">Chemical</rdfs:label>
    </owl:Class>
    


    <!-- https://w3id.org/reproduceme#Cloning -->

    <owl:Class rdf:about="https://w3id.org/reproduceme#Cloning">
        <rdfs:subClassOf rdf:resource="https://w3id.org/reproduceme#MaterialPreparationStep"/>
        <rdfs:comment xml:lang="en">The procedure to replicate specimen.</rdfs:comment>
        <rdfs:label xml:lang="en">Cloning</rdfs:label>
    </owl:Class>
    


    <!-- https://w3id.org/reproduceme#ColumnNamingConvention -->

    <owl:Class rdf:about="https://w3id.org/reproduceme#ColumnNamingConvention">
        <rdfs:subClassOf rdf:resource="https://w3id.org/reproduceme#PlateSetting"/>
        <rdfs:comment xml:lang="en">The column naming convention for plates.</rdfs:comment>
        <rdfs:isDefinedBy rdf:resource="http://www.openmicroscopy.org/Schemas/Documentation/Generated/OME-2016-06/ome_xsd.html#Plate_ColumnNamingConvention"/>
        <rdfs:label xml:lang="en">Column Naming Convention</rdfs:label>
    </owl:Class>
    


    <!-- https://w3id.org/reproduceme#Columns -->

    <owl:Class rdf:about="https://w3id.org/reproduceme#Columns">
        <rdfs:subClassOf rdf:resource="https://w3id.org/reproduceme#PlateSetting"/>
        <rdfs:comment xml:lang="en">The number of columns in the plate.</rdfs:comment>
        <rdfs:isDefinedBy rdf:resource="http://www.openmicroscopy.org/Schemas/Documentation/Generated/OME-2016-06/ome_xsd.html#Plate_Columns"/>
        <rdfs:label xml:lang="en">Columns</rdfs:label>
    </owl:Class>
    


    <!-- https://w3id.org/reproduceme#ComputationalStep -->

    <owl:Class rdf:about="https://w3id.org/reproduceme#ComputationalStep">
        <rdfs:subClassOf rdf:resource="http://purl.org/net/p-plan#Step"/>
        <rdfs:comment xml:lang="en">The step or the process which uses computational resources involved in an experiment.</rdfs:comment>
        <rdfs:label xml:lang="en">Computational Step</rdfs:label>
    </owl:Class>
    


    <!-- https://w3id.org/reproduceme#ComputationalTool -->

    <owl:Class rdf:about="https://w3id.org/reproduceme#ComputationalTool">
        <rdfs:subClassOf rdf:resource="https://w3id.org/reproduceme#Setting"/>
        <rdfs:comment xml:lang="en">The tools that use computer-based systems for computation.</rdfs:comment>
        <rdfs:label xml:lang="en">Computational Tool</rdfs:label>
    </owl:Class>
    


    <!-- https://w3id.org/reproduceme#Concentration -->

    <owl:Class rdf:about="https://w3id.org/reproduceme#Concentration">
        <rdfs:subClassOf rdf:resource="https://w3id.org/reproduceme#MaterialPreparationStep"/>
        <rdfs:label xml:lang="en">Concentration</rdfs:label>
    </owl:Class>
    


    <!-- https://w3id.org/reproduceme#Configuration -->

    <owl:Class rdf:about="https://w3id.org/reproduceme#Configuration">
        <rdfs:subClassOf rdf:resource="https://w3id.org/reproduceme#Setting"/>
        <rdfs:comment xml:lang="en">The settings or changes applied to an instrument.</rdfs:comment>
        <rdfs:label xml:lang="en">Configuration</rdfs:label>
    </owl:Class>
    


    <!-- https://w3id.org/reproduceme#ConfigureMicroscope -->

    <owl:Class rdf:about="https://w3id.org/reproduceme#ConfigureMicroscope">
        <rdfs:subClassOf rdf:resource="https://w3id.org/reproduceme#ExperimentSetup"/>
        <rdfs:comment>Configuration of the microscope used in the lab.</rdfs:comment>
        <rdfs:label xml:lang="en">Microscope Configuration</rdfs:label>
    </owl:Class>
    


    <!-- https://w3id.org/reproduceme#ContactPerson -->

    <owl:Class rdf:about="https://w3id.org/reproduceme#ContactPerson">
        <rdfs:subClassOf rdf:resource="http://www.w3.org/ns/prov#Person"/>
        <rdfs:subClassOf rdf:resource="http://www.w3.org/ns/prov#Role"/>
        <rdfs:comment xml:lang="en">A person who has the role of being a contact person for a certain thing.</rdfs:comment>
        <rdfs:label xml:lang="en">ContactPerson</rdfs:label>
    </owl:Class>
    


    <!-- https://w3id.org/reproduceme#Context -->

    <owl:Class rdf:about="https://w3id.org/reproduceme#Context">
        <rdfs:subClassOf rdf:resource="https://w3id.org/reproduceme#Setting"/>
        <rdfs:comment xml:lang="en">The background setting of an experiment.</rdfs:comment>
        <rdfs:label xml:lang="en">Context</rdfs:label>
    </owl:Class>
    


    <!-- https://w3id.org/reproduceme#ContrastMethod -->

    <owl:Class rdf:about="https://w3id.org/reproduceme#ContrastMethod">
        <rdfs:subClassOf rdf:resource="https://w3id.org/reproduceme#ImagingMethod"/>
        <rdfs:comment xml:lang="en">Describes the technique used to achieve contrast for each channel.</rdfs:comment>
        <rdfs:isDefinedBy rdf:resource="http://www.openmicroscopy.org/Schemas/Documentation/Generated/OME-2016-06/ome_xsd.html#Channel_ContrastMethod"/>
        <rdfs:label xml:lang="en">Contrast Method</rdfs:label>
    </owl:Class>
    


    <!-- https://w3id.org/reproduceme#ControlComments -->

    <owl:Class rdf:about="https://w3id.org/reproduceme#ControlComments">
        <rdfs:subClassOf rdf:resource="http://purl.org/net/p-plan#Variable"/>
        <rdfs:label>ControlComments</rdfs:label>
    </owl:Class>
    


    <!-- https://w3id.org/reproduceme#CopyrightHolder -->

    <owl:Class rdf:about="https://w3id.org/reproduceme#CopyrightHolder">
        <rdfs:subClassOf rdf:resource="http://www.w3.org/ns/prov#Person"/>
        <rdfs:comment xml:lang="en">The person who holds the copyright or the permission of an entity or an activity.</rdfs:comment>
        <rdfs:label xml:lang="en">Copyright Holder</rdfs:label>
    </owl:Class>
    


    <!-- https://w3id.org/reproduceme#Correction -->

    <owl:Class rdf:about="https://w3id.org/reproduceme#Correction">
        <rdfs:subClassOf rdf:resource="https://w3id.org/reproduceme#ObjectiveSettings"/>
        <rdfs:comment xml:lang="en">The correction applied to the lens.</rdfs:comment>
        <rdfs:isDefinedBy rdf:resource="http://www.openmicroscopy.org/Schemas/Documentation/Generated/OME-2016-06/ome_xsd.html#Objective_Correction"/>
        <rdfs:label xml:lang="en">Correction</rdfs:label>
    </owl:Class>
    


    <!-- https://w3id.org/reproduceme#CorrectionCollar -->

    <owl:Class rdf:about="https://w3id.org/reproduceme#CorrectionCollar">
        <rdfs:subClassOf rdf:resource="https://w3id.org/reproduceme#ObjectiveSettings"/>
        <rdfs:comment xml:lang="en">The CorrectionCollar is normally an adjustable ring on the objective. Each has an arbitrary scale on it so the values is unit-less.</rdfs:comment>
        <rdfs:isDefinedBy rdf:resource="http://www.openmicroscopy.org/Schemas/Documentation/Generated/OME-2016-06/ome_xsd.html#ObjectiveSettings_CorrectionCollar"/>
        <rdfs:label xml:lang="en">Correction Collar</rdfs:label>
    </owl:Class>
    


    <!-- https://w3id.org/reproduceme#CutIn -->

    <owl:Class rdf:about="https://w3id.org/reproduceme#CutIn">
        <rdfs:subClassOf rdf:resource="https://w3id.org/reproduceme#TransmittanceRange"/>
        <rdfs:comment xml:lang="en">CutIn is the wavelength below which there is less than 50% transmittance for a filter.</rdfs:comment>
        <rdfs:isDefinedBy rdf:resource="http://www.openmicroscopy.org/Schemas/Documentation/Generated/OME-2016-06/ome_xsd.html#TransmittanceRange_CutIn"/>
        <rdfs:label xml:lang="en">CutIn</rdfs:label>
    </owl:Class>
    


    <!-- https://w3id.org/reproduceme#CutInTolerance -->

    <owl:Class rdf:about="https://w3id.org/reproduceme#CutInTolerance">
        <rdfs:subClassOf rdf:resource="https://w3id.org/reproduceme#TransmittanceRange"/>
        <rdfs:comment xml:lang="en">CutIn Tolerance.</rdfs:comment>
        <rdfs:isDefinedBy rdf:resource="http://www.openmicroscopy.org/Schemas/Documentation/Generated/OME-2016-06/ome_xsd.html#TransmittanceRange_CutInTolerance"/>
        <rdfs:label xml:lang="en">CutIn Tolerance</rdfs:label>
    </owl:Class>
    


    <!-- https://w3id.org/reproduceme#CutOut -->

    <owl:Class rdf:about="https://w3id.org/reproduceme#CutOut">
        <rdfs:subClassOf rdf:resource="https://w3id.org/reproduceme#TransmittanceRange"/>
        <rdfs:comment xml:lang="en">CutOut is the wavelength above which there is less than 50% transmittance for a filter.</rdfs:comment>
        <rdfs:isDefinedBy rdf:resource="http://www.openmicroscopy.org/Schemas/Documentation/Generated/OME-2016-06/ome_xsd.html#TransmittanceRange_CutOut"/>
        <rdfs:label xml:lang="en">CutOut</rdfs:label>
    </owl:Class>
    


    <!-- https://w3id.org/reproduceme#CutOutTolerance -->

    <owl:Class rdf:about="https://w3id.org/reproduceme#CutOutTolerance">
        <rdfs:subClassOf rdf:resource="https://w3id.org/reproduceme#TransmittanceRange"/>
        <rdfs:comment xml:lang="en">CutOut Tolerance.</rdfs:comment>
        <rdfs:isDefinedBy rdf:resource="http://www.openmicroscopy.org/Schemas/Documentation/Generated/OME-2016-06/ome_xsd.html#TransmittanceRange_CutOutTolerance"/>
        <rdfs:label xml:lang="en">CutOut Tolerance</rdfs:label>
    </owl:Class>
    


    <!-- https://w3id.org/reproduceme#DNA -->

    <owl:Class rdf:about="https://w3id.org/reproduceme#DNA">
        <rdfs:subClassOf rdf:resource="https://w3id.org/reproduceme#ExperimentMaterial"/>
        <rdfs:comment xml:lang="en">Deoxyribonucleic acid which is carries genetic instructions for the many functions like growth, development and reproduction.</rdfs:comment>
        <rdfs:label xml:lang="en">DNA</rdfs:label>
    </owl:Class>
    


    <!-- https://w3id.org/reproduceme#DataType -->

    <owl:Class rdf:about="https://w3id.org/reproduceme#DataType">
        <rdfs:subClassOf rdf:resource="http://purl.org/net/p-plan#Variable"/>
        <rdfs:comment xml:lang="en">A type or format of a thing.</rdfs:comment>
        <rdfs:label xml:lang="en">DataType</rdfs:label>
    </owl:Class>
    


    <!-- https://w3id.org/reproduceme#Dataset -->

    <owl:Class rdf:about="https://w3id.org/reproduceme#Dataset">
        <rdfs:subClassOf rdf:resource="http://www.w3.org/ns/prov#Collection"/>
        <rdfs:comment xml:lang="en">An element specifying a collection of images that are always processed together.</rdfs:comment>
        <rdfs:isDefinedBy rdf:resource="http://www.openmicroscopy.org/Schemas/Documentation/Generated/OME-2016-06/ome_xsd.html#Dataset"/>
        <rdfs:label xml:lang="en">Dataset</rdfs:label>
    </owl:Class>
    


    <!-- https://w3id.org/reproduceme#DeltaT -->

    <owl:Class rdf:about="https://w3id.org/reproduceme#DeltaT">
        <rdfs:subClassOf rdf:resource="https://w3id.org/reproduceme#PlaneSetting"/>
        <rdfs:label xml:lang="en">DeltaT</rdfs:label>
    </owl:Class>
    


    <!-- https://w3id.org/reproduceme#Describe -->

    <owl:Class rdf:about="https://w3id.org/reproduceme#Describe">
        <rdfs:subClassOf rdf:resource="https://w3id.org/reproduceme#ExperimentSetup"/>
        <rdfs:comment xml:lang="en">The activity of describing things.</rdfs:comment>
        <rdfs:label xml:lang="en">Describe</rdfs:label>
    </owl:Class>
    


    <!-- https://w3id.org/reproduceme#Description -->

    <owl:Class rdf:about="https://w3id.org/reproduceme#Description">
        <rdfs:subClassOf rdf:resource="http://purl.org/net/p-plan#Variable"/>
        <rdfs:comment xml:lang="en">The text which is used to provide information about a thing.</rdfs:comment>
        <rdfs:label xml:lang="en">Description</rdfs:label>
    </owl:Class>
    


    <!-- https://w3id.org/reproduceme#Detector -->

    <owl:Class rdf:about="https://w3id.org/reproduceme#Detector">
        <rdfs:subClassOf rdf:resource="https://w3id.org/reproduceme#Instrument"/>
        <rdfs:comment xml:lang="en">An instrument capture the image.</rdfs:comment>
        <rdfs:isDefinedBy rdf:resource="http://www.openmicroscopy.org/Schemas/Documentation/Generated/OME-2016-06/ome_xsd.html#Detector"/>
        <rdfs:label xml:lang="en">Detector</rdfs:label>
    </owl:Class>
    


    <!-- https://w3id.org/reproduceme#DetectorSetting -->

    <owl:Class rdf:about="https://w3id.org/reproduceme#DetectorSetting">
        <rdfs:subClassOf rdf:resource="https://w3id.org/reproduceme#InstrumentSetting"/>
        <rdfs:comment xml:lang="en">The setting applied to a detector</rdfs:comment>
        <rdfs:isDefinedBy rdf:resource="http://www.openmicroscopy.org/Schemas/Documentation/Generated/OME-2016-06/ome_xsd.html#DetectorSetting"/>
        <rdfs:label xml:lang="en">Detector Setting</rdfs:label>
    </owl:Class>
    


    <!-- https://w3id.org/reproduceme#DetectorType -->

    <owl:Class rdf:about="https://w3id.org/reproduceme#DetectorType">
        <rdfs:subClassOf rdf:resource="https://w3id.org/reproduceme#Detector"/>
        <rdfs:comment xml:lang="en">The Type of detector. E.g. CCD, PMT, EMCCD etc.</rdfs:comment>
        <rdfs:isDefinedBy rdf:resource="http://www.openmicroscopy.org/Schemas/Documentation/Generated/OME-2016-06/ome_xsd.html#Detector_Type"/>
        <rdfs:label xml:lang="en">Detector Type</rdfs:label>
    </owl:Class>
    


    <!-- https://w3id.org/reproduceme#DevelopmentalStage -->

    <owl:Class rdf:about="https://w3id.org/reproduceme#DevelopmentalStage">
        <rdfs:subClassOf rdf:resource="http://purl.org/net/p-plan#Variable"/>
        <rdfs:comment xml:lang="en">The level in the developmental lifecycle of an entity.</rdfs:comment>
        <rdfs:label>DevelopmentalStage</rdfs:label>
    </owl:Class>
    


    <!-- https://w3id.org/reproduceme#Dichroic -->

    <owl:Class rdf:about="https://w3id.org/reproduceme#Dichroic">
        <rdfs:subClassOf rdf:resource="https://w3id.org/reproduceme#Instrument"/>
        <rdfs:comment xml:lang="en">The dichromatic beamsplitter or dichroic mirror used for the filter combination.</rdfs:comment>
        <rdfs:isDefinedBy rdf:resource="http://www.openmicroscopy.org/Schemas/Documentation/Generated/OME-2016-06/ome_xsd.html#Dichroic"/>
        <rdfs:label xml:lang="en">Dichroic</rdfs:label>
    </owl:Class>
    


    <!-- https://w3id.org/reproduceme#DimensionOrder -->

    <owl:Class rdf:about="https://w3id.org/reproduceme#DimensionOrder">
        <rdfs:subClassOf rdf:resource="https://w3id.org/reproduceme#PixelsSetting"/>
        <rdfs:comment xml:lang="en">The order in which the individual planes of data are interleaved.</rdfs:comment>
        <rdfs:isDefinedBy rdf:resource="http://www.openmicroscopy.org/Schemas/Documentation/Generated/OME-2016-06/ome_xsd.html#Pixels_DimensionOrder"/>
        <rdfs:label xml:lang="en">Dimension Order</rdfs:label>
    </owl:Class>
    


    <!-- https://w3id.org/reproduceme#Distributor -->

    <owl:Class rdf:about="https://w3id.org/reproduceme#Distributor">
        <rdfs:subClassOf rdf:resource="http://www.w3.org/ns/prov#Person"/>
        <rdfs:subClassOf rdf:resource="http://www.w3.org/ns/prov#Role"/>
        <rdfs:comment xml:lang="en">Distributor is a person who is responsible for the distribution of materials.</rdfs:comment>
        <rdfs:label xml:lang="en">Distributor</rdfs:label>
    </owl:Class>
    


    <!-- https://w3id.org/reproduceme#ElectronicGain -->

    <owl:Class rdf:about="https://w3id.org/reproduceme#ElectronicGain">
        <rdfs:subClassOf rdf:resource="https://w3id.org/reproduceme#DetectorSetting"/>
        <rdfs:comment xml:lang="en">The detector gain.</rdfs:comment>
        <rdfs:isDefinedBy rdf:resource="http://www.openmicroscopy.org/Schemas/Documentation/Generated/OME-2016-06/ome_xsd.html#Detector_Gain"/>
        <rdfs:label xml:lang="en">ElectronicGain</rdfs:label>
    </owl:Class>
    


    <!-- https://w3id.org/reproduceme#EmissionWavelength -->

    <owl:Class rdf:about="https://w3id.org/reproduceme#EmissionWavelength">
        <rdfs:subClassOf rdf:resource="https://w3id.org/reproduceme#ChannelSetting"/>
        <rdfs:comment xml:lang="en">Wavelength of emission for a particular channel.</rdfs:comment>
        <rdfs:isDefinedBy rdf:resource="http://www.openmicroscopy.org/Schemas/Documentation/Generated/OME-2016-06/ome_xsd.html#Channel_EmissionWavelength"/>
        <rdfs:label xml:lang="en">Emission Wavelength</rdfs:label>
    </owl:Class>
    


    <!-- https://w3id.org/reproduceme#EnvironmentAttribute -->

    <owl:Class rdf:about="https://w3id.org/reproduceme#EnvironmentAttribute">
        <rdfs:subClassOf rdf:resource="https://w3id.org/reproduceme#ExperimentalCondition"/>
        <rdfs:comment xml:lang="en">The attributes of the experimental execution environment.</rdfs:comment>
        <rdfs:label xml:lang="en">Environment Attribute</rdfs:label>
    </owl:Class>
    


    <!-- https://w3id.org/reproduceme#EnvironmentSetup -->

    <owl:Class rdf:about="https://w3id.org/reproduceme#EnvironmentSetup">
        <rdfs:subClassOf rdf:resource="https://w3id.org/reproduceme#ExperimentSetup"/>
        <rdfs:comment xml:lang="en">To setup the environment to perform an experiment.</rdfs:comment>
        <rdfs:label xml:lang="en">Environment Setup</rdfs:label>
    </owl:Class>
    


    <!-- https://w3id.org/reproduceme#EnvironmentSetupSetting -->

    <owl:Class rdf:about="https://w3id.org/reproduceme#EnvironmentSetupSetting">
        <rdfs:subClassOf rdf:resource="https://w3id.org/reproduceme#Setting"/>
        <rdfs:comment xml:lang="en">The various attribute needed to setup the environment for an experiment.</rdfs:comment>
        <rdfs:label xml:lang="en">Environment Setup Setting</rdfs:label>
    </owl:Class>
    


    <!-- https://w3id.org/reproduceme#EukaryoticCellResistance -->

    <owl:Class rdf:about="https://w3id.org/reproduceme#EukaryoticCellResistance">
        <rdfs:subClassOf rdf:resource="https://w3id.org/reproduceme#ExperimentMaterial"/>
        <rdfs:comment xml:lang="en">The resistance of Eukaryotic Cells.</rdfs:comment>
        <rdfs:label xml:lang="en">Eukaryotic Cell Resistance</rdfs:label>
    </owl:Class>
    


    <!-- https://w3id.org/reproduceme#Event -->

    <owl:Class rdf:about="https://w3id.org/reproduceme#Event">
        <rdfs:subClassOf rdf:resource="http://purl.org/net/p-plan#Activity"/>
        <rdfs:comment>The activity which uses or generates data.</rdfs:comment>
        <rdfs:label xml:lang="en">Event</rdfs:label>
    </owl:Class>
    


    <!-- https://w3id.org/reproduceme#ExcitationWavelength -->

    <owl:Class rdf:about="https://w3id.org/reproduceme#ExcitationWavelength">
        <rdfs:subClassOf rdf:resource="https://w3id.org/reproduceme#ChannelSetting"/>
        <rdfs:comment xml:lang="en">Wavelength of excitation for a particular channel</rdfs:comment>
        <rdfs:isDefinedBy rdf:resource="http://www.openmicroscopy.org/Schemas/Documentation/Generated/OME-2016-06/ome_xsd.html#Channel_ExcitationWavelength"/>
        <rdfs:label xml:lang="en">Excitation Wavelength</rdfs:label>
    </owl:Class>
    


    <!-- https://w3id.org/reproduceme#Experiment -->

    <owl:Class rdf:about="https://w3id.org/reproduceme#Experiment">
        <rdfs:subClassOf rdf:resource="http://purl.org/net/p-plan#Plan"/>
        <rdfs:comment>Experiment is an entity which describes the collective activity conducted in a science lab.</rdfs:comment>
        <rdfs:label xml:lang="en">Experiment</rdfs:label>
    </owl:Class>
    


    <!-- https://w3id.org/reproduceme#ExperimentEnvironmentSetup -->

    <owl:Class rdf:about="https://w3id.org/reproduceme#ExperimentEnvironmentSetup">
        <rdfs:subClassOf rdf:resource="http://purl.org/net/p-plan#Plan"/>
        <rdfs:comment xml:lang="en">A set of instructions to setup the environment for experiment.</rdfs:comment>
        <rdfs:label xml:lang="en">Experiment Environment Setup</rdfs:label>
    </owl:Class>
    


    <!-- https://w3id.org/reproduceme#ExperimentMaterial -->

    <owl:Class rdf:about="https://w3id.org/reproduceme#ExperimentMaterial">
        <rdfs:subClassOf rdf:resource="http://purl.org/net/p-plan#Entity"/>
        <rdfs:subClassOf rdf:resource="http://purl.org/net/p-plan#Variable"/>
        <rdfs:comment xml:lang="en">The materials or things used in an experiment.
For example, a specimen.</rdfs:comment>
        <rdfs:label xml:lang="en">Experiment Material</rdfs:label>
    </owl:Class>
    


    <!-- https://w3id.org/reproduceme#ExperimentMaterialPreparation -->

    <owl:Class rdf:about="https://w3id.org/reproduceme#ExperimentMaterialPreparation">
        <rdfs:subClassOf rdf:resource="http://purl.org/net/p-plan#Plan"/>
        <rdfs:comment xml:lang="en">A procedure to prepare experiment materials.</rdfs:comment>
        <rdfs:label xml:lang="en">Experiment Material Preparation</rdfs:label>
    </owl:Class>
    


    <!-- https://w3id.org/reproduceme#ExperimentSetup -->

    <owl:Class rdf:about="https://w3id.org/reproduceme#ExperimentSetup">
        <rdfs:subClassOf rdf:resource="http://purl.org/net/p-plan#Step"/>
        <rdfs:comment xml:lang="en">To setup the execution environment of an experiment.</rdfs:comment>
        <rdfs:label xml:lang="en">Experiment Setup</rdfs:label>
    </owl:Class>
    


    <!-- https://w3id.org/reproduceme#ExperimentType -->

    <owl:Class rdf:about="https://w3id.org/reproduceme#ExperimentType">
        <rdfs:subClassOf rdf:resource="https://w3id.org/reproduceme#Experiment"/>
        <rdfs:comment xml:lang="en">Refers to the type of an experiment.</rdfs:comment>
        <rdfs:isDefinedBy rdf:resource="http://www.openmicroscopy.org/Schemas/Documentation/Generated/OME-2016-06/ome_xsd.html#Experiment_Type"/>
        <rdfs:label xml:lang="en">Experiment Type</rdfs:label>
    </owl:Class>
    


    <!-- https://w3id.org/reproduceme#ExperimentalCondition -->

    <owl:Class rdf:about="https://w3id.org/reproduceme#ExperimentalCondition">
        <rdfs:subClassOf rdf:resource="https://w3id.org/reproduceme#Setting"/>
        <rdfs:comment xml:lang="en">The attributes or the conditions while an experiment is performed.</rdfs:comment>
        <rdfs:label xml:lang="en">Experimental Condition</rdfs:label>
    </owl:Class>
    


    <!-- https://w3id.org/reproduceme#ExperimentalData -->

    <owl:Class rdf:about="https://w3id.org/reproduceme#ExperimentalData">
        <rdfs:subClassOf rdf:resource="http://purl.org/net/p-plan#Variable"/>
        <rdfs:subClassOf rdf:resource="http://www.w3.org/ns/prov#Entity"/>
        <rdfs:comment xml:lang="en">Data used in an experiment.</rdfs:comment>
        <rdfs:label xml:lang="en">Experimental Data</rdfs:label>
    </owl:Class>
    


    <!-- https://w3id.org/reproduceme#Experimenter -->

    <owl:Class rdf:about="https://w3id.org/reproduceme#Experimenter">
        <rdfs:subClassOf rdf:resource="http://www.w3.org/ns/prov#Person"/>
        <rdfs:subClassOf rdf:resource="http://www.w3.org/ns/prov#Role"/>
        <rdfs:comment>Experimenter is a person who is the owner of the Experiment and has its responsibility.</rdfs:comment>
        <rdfs:label xml:lang="en">Experimenter</rdfs:label>
    </owl:Class>
    


    <!-- https://w3id.org/reproduceme#ExperimenterGroupConfig -->

    <owl:Class rdf:about="https://w3id.org/reproduceme#ExperimenterGroupConfig">
        <rdfs:subClassOf rdf:resource="http://purl.org/net/p-plan#Variable"/>
        <rdfs:comment xml:lang="en">Configuration of an experimenter group.</rdfs:comment>
        <rdfs:label xml:lang="en">Experimenter Group Config</rdfs:label>
    </owl:Class>
    


    <!-- https://w3id.org/reproduceme#ExposureTime -->

    <owl:Class rdf:about="https://w3id.org/reproduceme#ExposureTime">
        <rdfs:subClassOf rdf:resource="https://w3id.org/reproduceme#PlaneSetting"/>
        <rdfs:comment xml:lang="en">The length of the exposure.</rdfs:comment>
        <rdfs:isDefinedBy rdf:resource="http://www.openmicroscopy.org/Schemas/Documentation/Generated/OME-2016-06/ome_xsd.html#Plane_ExposureTime"/>
        <rdfs:label xml:lang="en">Exposure Time</rdfs:label>
    </owl:Class>
    


    <!-- https://w3id.org/reproduceme#Expression -->

    <owl:Class rdf:about="https://w3id.org/reproduceme#Expression">
        <rdfs:subClassOf rdf:resource="https://w3id.org/reproduceme#MaterialPreparationStep"/>
        <rdfs:comment xml:lang="en">The procedure of expression of materials.</rdfs:comment>
        <rdfs:label xml:lang="en">Expression</rdfs:label>
    </owl:Class>
    


    <!-- https://w3id.org/reproduceme#ExpressionSystem -->

    <owl:Class rdf:about="https://w3id.org/reproduceme#ExpressionSystem">
        <rdfs:subClassOf rdf:resource="https://w3id.org/reproduceme#ExperimentMaterial"/>
        <rdfs:comment xml:lang="en">The procedure used for the expression of experiment materials like Vectors, Protein.</rdfs:comment>
        <rdfs:label xml:lang="en">Expression System</rdfs:label>
    </owl:Class>
    


    <!-- https://w3id.org/reproduceme#ExternalIdentifier -->

    <owl:Class rdf:about="https://w3id.org/reproduceme#ExternalIdentifier">
        <rdfs:subClassOf rdf:resource="https://w3id.org/reproduceme#PlateSetting"/>
        <rdfs:comment xml:lang="en">The ExternalIdentifier attribute may contain a reference to an external database.</rdfs:comment>
        <rdfs:isDefinedBy rdf:resource="http://www.openmicroscopy.org/Schemas/Documentation/Generated/OME-2016-06/ome_xsd.html#Plate_ExternalIdentifier"/>
        <rdfs:label xml:lang="en">ExternalIdentifier</rdfs:label>
    </owl:Class>
    


    <!-- https://w3id.org/reproduceme#Family -->

    <owl:Class rdf:about="https://w3id.org/reproduceme#Family">
        <rdfs:subClassOf rdf:resource="https://w3id.org/reproduceme#ChannelBinding"/>
        <rdfs:label xml:lang="en">Family</rdfs:label>
    </owl:Class>
    


    <!-- https://w3id.org/reproduceme#FieldIndex -->

    <owl:Class rdf:about="https://w3id.org/reproduceme#FieldIndex">
        <rdfs:subClassOf rdf:resource="https://w3id.org/reproduceme#PlateSetting"/>
        <rdfs:comment xml:lang="en">The index of the WellSample.</rdfs:comment>
        <rdfs:isDefinedBy rdf:resource="http://www.openmicroscopy.org/Schemas/Documentation/Generated/OME-2016-06/ome_xsd.html#Plate_FieldIndex"/>
        <rdfs:label xml:lang="en">Field Index</rdfs:label>
    </owl:Class>
    


    <!-- https://w3id.org/reproduceme#Filament -->

    <owl:Class rdf:about="https://w3id.org/reproduceme#Filament">
        <rdfs:subClassOf rdf:resource="https://w3id.org/reproduceme#LightSource"/>
        <rdfs:comment xml:lang="en"> Describe various kinds of filament bulbs such as Incadescent or Halogen.</rdfs:comment>
        <rdfs:isDefinedBy rdf:resource="http://www.openmicroscopy.org/Schemas/Documentation/Generated/OME-2016-06/ome_xsd.html#Filament"/>
        <rdfs:label xml:lang="en">Filament</rdfs:label>
    </owl:Class>
    


    <!-- https://w3id.org/reproduceme#FilamentType -->

    <owl:Class rdf:about="https://w3id.org/reproduceme#FilamentType">
        <rdfs:subClassOf rdf:resource="https://w3id.org/reproduceme#Filament"/>
        <rdfs:comment xml:lang="en">The type of filament.</rdfs:comment>
        <rdfs:isDefinedBy rdf:resource="http://www.openmicroscopy.org/Schemas/Documentation/Generated/OME-2016-06/ome_xsd.html#Filament_Type"/>
        <rdfs:label xml:lang="en">Filament Type</rdfs:label>
    </owl:Class>
    


    <!-- https://w3id.org/reproduceme#File -->

    <owl:Class rdf:about="https://w3id.org/reproduceme#File">
        <rdfs:subClassOf rdf:resource="https://w3id.org/reproduceme#ExperimentalData"/>
        <rdfs:comment xml:lang="en">A storage to store data. For example, a computer file.</rdfs:comment>
        <rdfs:label xml:lang="en">File</rdfs:label>
    </owl:Class>
    


    <!-- https://w3id.org/reproduceme#Filter -->

    <owl:Class rdf:about="https://w3id.org/reproduceme#Filter">
        <rdfs:subClassOf rdf:resource="https://w3id.org/reproduceme#Instrument"/>
        <rdfs:comment xml:lang="en">A filter is either an excitation or emission filters.</rdfs:comment>
        <rdfs:label xml:lang="en">Filter</rdfs:label>
    </owl:Class>
    


    <!-- https://w3id.org/reproduceme#FilterSetting -->

    <owl:Class rdf:about="https://w3id.org/reproduceme#FilterSetting">
        <rdfs:subClassOf rdf:resource="https://w3id.org/reproduceme#InstrumentSetting"/>
        <rdfs:comment xml:lang="en">The settings of filter.</rdfs:comment>
        <rdfs:label xml:lang="en">Filter Setting</rdfs:label>
    </owl:Class>
    


    <!-- https://w3id.org/reproduceme#FilterType -->

    <owl:Class rdf:about="https://w3id.org/reproduceme#FilterType">
        <rdfs:subClassOf rdf:resource="https://w3id.org/reproduceme#Filter"/>
        <rdfs:comment xml:lang="en">The type of filter.</rdfs:comment>
        <rdfs:isDefinedBy rdf:resource="http://www.openmicroscopy.org/Schemas/Documentation/Generated/OME-2016-06/ome_xsd.html#Filter_Type"/>
        <rdfs:label xml:lang="en">Filter Type</rdfs:label>
    </owl:Class>
    


    <!-- https://w3id.org/reproduceme#FilterWheel -->

    <owl:Class rdf:about="https://w3id.org/reproduceme#FilterWheel">
        <rdfs:subClassOf rdf:resource="https://w3id.org/reproduceme#FilterSetting"/>
        <rdfs:comment xml:lang="en">A filter &apos;wheel&apos; in OME can refer to any arrangement of filters in a filter holder of any shape. It could, for example, be a filter slider.</rdfs:comment>
        <rdfs:isDefinedBy rdf:resource="http://www.openmicroscopy.org/Schemas/Documentation/Generated/OME-2016-06/ome_xsd.html#Filter_FilterWheel"/>
        <rdfs:label xml:lang="en">Filter Wheel</rdfs:label>
    </owl:Class>
    


    <!-- https://w3id.org/reproduceme#Filterset -->

    <owl:Class rdf:about="https://w3id.org/reproduceme#Filterset">
        <rdfs:subClassOf rdf:resource="https://w3id.org/reproduceme#Instrument"/>
        <rdfs:comment xml:lang="en">The FilterSet</rdfs:comment>
        <rdfs:isDefinedBy rdf:resource="http://www.openmicroscopy.org/Schemas/Documentation/Generated/OME-2016-06/ome_xsd.html#FilterSet"/>
        <rdfs:label xml:lang="en">Filterset</rdfs:label>
    </owl:Class>
    


    <!-- https://w3id.org/reproduceme#FinalResult -->

    <owl:Class rdf:about="https://w3id.org/reproduceme#FinalResult">
        <rdfs:subClassOf rdf:resource="https://w3id.org/reproduceme#Result"/>
        <rdfs:comment xml:lang="en">It is the final result that is generated in an experiment which is eventually used in a publication.</rdfs:comment>
        <rdfs:label xml:lang="en">Final Result</rdfs:label>
    </owl:Class>
    


    <!-- https://w3id.org/reproduceme#FinalStep -->

    <owl:Class rdf:about="https://w3id.org/reproduceme#FinalStep">
        <rdfs:subClassOf rdf:resource="http://purl.org/net/p-plan#Step"/>
        <rdfs:comment xml:lang="en">The step that is performed at the end of an experiment.</rdfs:comment>
        <rdfs:label xml:lang="en">Final Step</rdfs:label>
    </owl:Class>
    


    <!-- https://w3id.org/reproduceme#Fixation -->

    <owl:Class rdf:about="https://w3id.org/reproduceme#Fixation">
        <rdfs:subClassOf rdf:resource="https://w3id.org/reproduceme#MaterialPreparationStep"/>
        <rdfs:label xml:lang="en">Fixation</rdfs:label>
    </owl:Class>
    


    <!-- https://w3id.org/reproduceme#FluorescentProtein -->

    <owl:Class rdf:about="https://w3id.org/reproduceme#FluorescentProtein">
        <rdfs:subClassOf rdf:resource="https://w3id.org/reproduceme#ExperimentMaterial"/>
        <rdfs:comment xml:lang="en">A protein composed of 238 amino acid residues (26.9 kDa) that exhibits bright green fluorescence when exposed to light in the blue to ultraviolet range.</rdfs:comment>
        <rdfs:label xml:lang="en">Fluoroscent Protein</rdfs:label>
    </owl:Class>
    


    <!-- https://w3id.org/reproduceme#FrequencyMultiplication -->

    <owl:Class rdf:about="https://w3id.org/reproduceme#FrequencyMultiplication">
        <rdfs:subClassOf rdf:resource="https://w3id.org/reproduceme#LaserSetting"/>
        <rdfs:comment xml:lang="en">FrequencyMultiplication that may be specified.</rdfs:comment>
        <rdfs:isDefinedBy rdf:resource="http://www.openmicroscopy.org/Schemas/Documentation/Generated/OME-2016-06/ome_xsd.html#Laser_FrequencyMultiplication"/>
        <rdfs:label xml:lang="en">Frequency Multiplication</rdfs:label>
    </owl:Class>
    


    <!-- https://w3id.org/reproduceme#Function -->

    <owl:Class rdf:about="https://w3id.org/reproduceme#Function">
        <rdfs:subClassOf rdf:resource="http://purl.org/net/p-plan#Plan"/>
        <rdfs:comment xml:lang="en">A programming language code snippet in a script which describes a procedure or a routine.</rdfs:comment>
        <rdfs:label xml:lang="en">Function</rdfs:label>
    </owl:Class>
    


    <!-- https://w3id.org/reproduceme#FunctionActivation -->

    <owl:Class rdf:about="https://w3id.org/reproduceme#FunctionActivation">
        <rdfs:subClassOf rdf:resource="http://purl.org/net/p-plan#Step"/>
        <rdfs:comment xml:lang="en">Function Activation is when a function is activated or run.</rdfs:comment>
        <rdfs:label xml:lang="en">Function Activation</rdfs:label>
    </owl:Class>
    


    <!-- https://w3id.org/reproduceme#FundingAgency -->

    <owl:Class rdf:about="https://w3id.org/reproduceme#FundingAgency">
        <rdfs:subClassOf rdf:resource="http://www.w3.org/ns/prov#Organization"/>
        <rdfs:comment xml:lang="en">An organization responsible for granting funds for conducting a research project.</rdfs:comment>
        <rdfs:label xml:lang="en">Funding Agency</rdfs:label>
    </owl:Class>
    


    <!-- https://w3id.org/reproduceme#GeneIdentifier -->

    <owl:Class rdf:about="https://w3id.org/reproduceme#GeneIdentifier">
        <rdfs:subClassOf rdf:resource="http://purl.org/net/p-plan#Variable"/>
        <rdfs:label>GeneIdentifier</rdfs:label>
    </owl:Class>
    


    <!-- https://w3id.org/reproduceme#GeneSymbol -->

    <owl:Class rdf:about="https://w3id.org/reproduceme#GeneSymbol">
        <rdfs:subClassOf rdf:resource="http://purl.org/net/p-plan#Variable"/>
        <rdfs:label>GeneSymbol</rdfs:label>
    </owl:Class>
    


    <!-- https://w3id.org/reproduceme#GenericExcitationSource -->

    <owl:Class rdf:about="https://w3id.org/reproduceme#GenericExcitationSource">
        <rdfs:subClassOf rdf:resource="https://w3id.org/reproduceme#LightSource"/>
        <rdfs:isDefinedBy rdf:resource="http://www.openmicroscopy.org/Schemas/Documentation/Generated/OME-2016-06/ome_xsd.html#GenericExcitationSource"/>
        <rdfs:label xml:lang="en">Generic Excitation Source</rdfs:label>
    </owl:Class>
    


    <!-- https://w3id.org/reproduceme#GrowthCondition -->

    <owl:Class rdf:about="https://w3id.org/reproduceme#GrowthCondition">
        <rdfs:subClassOf rdf:resource="https://w3id.org/reproduceme#ExperimentalCondition"/>
        <rdfs:comment xml:lang="en">The growth condition of a specimen.</rdfs:comment>
        <rdfs:label xml:lang="en">Growth Condition</rdfs:label>
    </owl:Class>
    


    <!-- https://w3id.org/reproduceme#HeatInactivation -->

    <owl:Class rdf:about="https://w3id.org/reproduceme#HeatInactivation">
        <rdfs:subClassOf rdf:resource="https://w3id.org/reproduceme#EnvironmentAttribute"/>
        <rdfs:label>Heat Inactivation</rdfs:label>
    </owl:Class>
    


    <!-- https://w3id.org/reproduceme#HighContentScreening -->

    <owl:Class rdf:about="https://w3id.org/reproduceme#HighContentScreening">
        <rdfs:subClassOf rdf:resource="http://purl.org/net/p-plan#Step"/>
        <rdfs:comment xml:lang="en">A method that is used in biological research and drug discovery to identify substances such as small molecules, peptides, or RNAi that alter the phenotype of a cell in a desired manner</rdfs:comment>
        <rdfs:isDefinedBy xml:lang="en">https://en.wikipedia.org/wiki/High-content_screening</rdfs:isDefinedBy>
        <rdfs:label xml:lang="en">High Content Screening</rdfs:label>
    </owl:Class>
    


    <!-- https://w3id.org/reproduceme#Humidity -->

    <owl:Class rdf:about="https://w3id.org/reproduceme#Humidity">
        <rdfs:subClassOf rdf:resource="https://w3id.org/reproduceme#ImagingEnvironment"/>
        <rdfs:comment xml:lang="en">Humidity around the sample.</rdfs:comment>
        <rdfs:isDefinedBy rdf:resource="http://www.openmicroscopy.org/Schemas/Documentation/Generated/OME-2016-06/ome_xsd.html#ImagingEnvironment_Humidity"/>
        <rdfs:label xml:lang="en">Humidity</rdfs:label>
    </owl:Class>
    


    <!-- https://w3id.org/reproduceme#Illumination -->

    <owl:Class rdf:about="https://w3id.org/reproduceme#Illumination">
        <rdfs:subClassOf rdf:resource="https://w3id.org/reproduceme#ImagingMethod"/>
        <rdfs:comment xml:lang="en">The method of illumination used to capture the channel.</rdfs:comment>
        <rdfs:isDefinedBy rdf:resource="http://www.openmicroscopy.org/Schemas/Documentation/Generated/OME-2016-06/ome_xsd.html#Channel_IlluminationType"/>
        <rdfs:label xml:lang="en">Illumination</rdfs:label>
    </owl:Class>
    


    <!-- https://w3id.org/reproduceme#Image -->

    <owl:Class rdf:about="https://w3id.org/reproduceme#Image">
        <rdfs:subClassOf rdf:resource="https://w3id.org/reproduceme#ExperimentalData"/>
        <rdfs:comment xml:lang="en">An image or picture generated in an experiment by a device.
For example, a microscopic image with metadata.</rdfs:comment>
        <rdfs:isDefinedBy rdf:resource="http://www.openmicroscopy.org/Schemas/Documentation/Generated/OME-2016-06/ome_xsd.html#Image"/>
        <rdfs:label xml:lang="en">Image</rdfs:label>
    </owl:Class>
    


    <!-- https://w3id.org/reproduceme#ImageAcquisition -->

    <owl:Class rdf:about="https://w3id.org/reproduceme#ImageAcquisition">
        <rdfs:subClassOf rdf:resource="https://w3id.org/reproduceme#ExperimentSetup"/>
        <rdfs:comment xml:lang="en">The process of acquiring image from device.</rdfs:comment>
        <rdfs:label xml:lang="en">Image Acquisition</rdfs:label>
    </owl:Class>
    


    <!-- https://w3id.org/reproduceme#ImageFormat -->

    <owl:Class rdf:about="https://w3id.org/reproduceme#ImageFormat">
        <rdfs:subClassOf rdf:resource="https://w3id.org/reproduceme#DataType"/>
        <rdfs:comment xml:lang="en">The file format of an Image.</rdfs:comment>
        <rdfs:label xml:lang="en">Format</rdfs:label>
    </owl:Class>
    


    <!-- https://w3id.org/reproduceme#ImageSetting -->

    <owl:Class rdf:about="https://w3id.org/reproduceme#ImageSetting">
        <rdfs:subClassOf rdf:resource="https://w3id.org/reproduceme#Setting"/>
        <rdfs:comment xml:lang="en">The properties of an image while its acquisition.</rdfs:comment>
        <rdfs:label xml:lang="en">Image Setting</rdfs:label>
    </owl:Class>
    


    <!-- https://w3id.org/reproduceme#ImagingEnvironment -->

    <owl:Class rdf:about="https://w3id.org/reproduceme#ImagingEnvironment">
        <rdfs:subClassOf rdf:resource="https://w3id.org/reproduceme#EnvironmentAttribute"/>
        <rdfs:comment xml:lang="en">The experiment environment when the image was captured.</rdfs:comment>
        <rdfs:isDefinedBy rdf:resource="http://www.openmicroscopy.org/Schemas/Documentation/Generated/OME-2016-06/ome_xsd.html#ImagingEnvironment"/>
        <rdfs:label xml:lang="en">Imaging Environment</rdfs:label>
    </owl:Class>
    


    <!-- https://w3id.org/reproduceme#ImagingMethod -->

    <owl:Class rdf:about="https://w3id.org/reproduceme#ImagingMethod">
        <rdfs:subClassOf rdf:resource="https://w3id.org/reproduceme#Method"/>
        <rdfs:label xml:lang="en">Imaging Method</rdfs:label>
    </owl:Class>
    


    <!-- https://w3id.org/reproduceme#ImagingStudy -->

    <owl:Class rdf:about="https://w3id.org/reproduceme#ImagingStudy">
        <rdfs:subClassOf rdf:resource="https://w3id.org/reproduceme#ExperimentSetup"/>
        <rdfs:comment xml:lang="en">The study related to images and its acquisition.</rdfs:comment>
        <rdfs:label>Imaging Study</rdfs:label>
    </owl:Class>
    


    <!-- https://w3id.org/reproduceme#Immersion -->

    <owl:Class rdf:about="https://w3id.org/reproduceme#Immersion">
        <rdfs:subClassOf rdf:resource="https://w3id.org/reproduceme#ObjectiveSettings"/>
        <rdfs:comment xml:lang="en">The immersion medium the lens is designed for.</rdfs:comment>
        <rdfs:isDefinedBy rdf:resource="http://www.openmicroscopy.org/Schemas/Documentation/Generated/OME-2016-06/ome_xsd.html#Objective_Immersion"/>
        <rdfs:label xml:lang="en">Immersion</rdfs:label>
    </owl:Class>
    


    <!-- https://w3id.org/reproduceme#Incubation -->

    <owl:Class rdf:about="https://w3id.org/reproduceme#Incubation">
        <rdfs:subClassOf rdf:resource="https://w3id.org/reproduceme#MaterialPreparationStep"/>
        <rdfs:label xml:lang="en">Incubation</rdfs:label>
    </owl:Class>
    


    <!-- https://w3id.org/reproduceme#InputData -->

    <owl:Class rdf:about="https://w3id.org/reproduceme#InputData">
        <rdfs:subClassOf rdf:resource="https://w3id.org/reproduceme#ExperimentalData"/>
        <rdfs:comment xml:lang="en">It is the data that is used as input to an experiment.</rdfs:comment>
        <rdfs:label xml:lang="en">Input Data</rdfs:label>
    </owl:Class>
    


    <!-- https://w3id.org/reproduceme#Instrument -->

    <owl:Class rdf:about="https://w3id.org/reproduceme#Instrument">
        <rdfs:subClassOf rdf:resource="http://www.w3.org/ns/prov#Entity"/>
        <rdfs:comment xml:lang="en">A device used to capture images.</rdfs:comment>
        <rdfs:isDefinedBy rdf:resource="http://www.openmicroscopy.org/Schemas/Documentation/Generated/OME-2016-06/ome_xsd.html#Instrument"/>
        <rdfs:label xml:lang="en">Instrument</rdfs:label>
    </owl:Class>
    


    <!-- https://w3id.org/reproduceme#InstrumentSetting -->

    <owl:Class rdf:about="https://w3id.org/reproduceme#InstrumentSetting">
        <rdfs:subClassOf rdf:resource="https://w3id.org/reproduceme#Setting"/>
        <rdfs:comment xml:lang="en">The settings of an instrument.</rdfs:comment>
        <rdfs:label xml:lang="en">Instrument Setting</rdfs:label>
    </owl:Class>
    


    <!-- https://w3id.org/reproduceme#Integration -->

    <owl:Class rdf:about="https://w3id.org/reproduceme#Integration">
        <rdfs:subClassOf rdf:resource="https://w3id.org/reproduceme#DetectorSetting"/>
        <rdfs:comment xml:lang="en">the number of sequential frames that get averaged, to improve the signal-to-noise ratio.</rdfs:comment>
        <rdfs:isDefinedBy rdf:resource="http://www.openmicroscopy.org/Schemas/Documentation/Generated/OME-2016-06/ome_xsd.html#DetectorSettings_Integration"/>
        <rdfs:label xml:lang="en">Integration</rdfs:label>
    </owl:Class>
    


    <!-- https://w3id.org/reproduceme#IntermediateResult -->

    <owl:Class rdf:about="https://w3id.org/reproduceme#IntermediateResult">
        <rdfs:subClassOf rdf:resource="https://w3id.org/reproduceme#Result"/>
        <rdfs:label xml:lang="en">Intermediate Result</rdfs:label>
        <rdfs:label xml:lang="en">These results are obtained during the intermediate steps of an experiment.</rdfs:label>
    </owl:Class>
    


    <!-- https://w3id.org/reproduceme#IntermediateStep -->

    <owl:Class rdf:about="https://w3id.org/reproduceme#IntermediateStep">
        <rdfs:subClassOf rdf:resource="http://purl.org/net/p-plan#Step"/>
        <rdfs:comment xml:lang="en">The step which is performed during an experiment.</rdfs:comment>
        <rdfs:label xml:lang="en">Intermediate Step</rdfs:label>
    </owl:Class>
    


    <!-- https://w3id.org/reproduceme#Iris -->

    <owl:Class rdf:about="https://w3id.org/reproduceme#Iris">
        <rdfs:subClassOf rdf:resource="https://w3id.org/reproduceme#ObjectiveSettings"/>
        <rdfs:comment xml:lang="en">Records whether or not the objective was fitted with an Iris.</rdfs:comment>
        <rdfs:isDefinedBy rdf:resource="http://www.openmicroscopy.org/Schemas/Documentation/Generated/OME-2016-06/ome_xsd.html#Objective_Iris"/>
        <rdfs:label xml:lang="en">Iris</rdfs:label>
    </owl:Class>
    


    <!-- https://w3id.org/reproduceme#IsolationOfProtein -->

    <owl:Class rdf:about="https://w3id.org/reproduceme#IsolationOfProtein">
        <rdfs:subClassOf rdf:resource="https://w3id.org/reproduceme#MaterialPreparationStep"/>
        <rdfs:label xml:lang="en">Isolation of Protein</rdfs:label>
    </owl:Class>
    


    <!-- https://w3id.org/reproduceme#Job -->

    <owl:Class rdf:about="https://w3id.org/reproduceme#Job">
        <rdfs:subClassOf rdf:resource="http://purl.org/net/p-plan#Activity"/>
        <rdfs:comment xml:lang="en">A task or a piece of work.
For example, OMERO performs the task of script execution or import of metadata to the system.</rdfs:comment>
        <rdfs:label xml:lang="en">Job</rdfs:label>
    </owl:Class>
    


    <!-- https://w3id.org/reproduceme#Kernel -->

    <owl:Class rdf:about="https://w3id.org/reproduceme#Kernel">
        <rdfs:subClassOf rdf:resource="https://w3id.org/reproduceme#Setting"/>
        <rdfs:comment xml:lang="en">An Interactive Notebook computation engine that executes the code written in a programming language.</rdfs:comment>
        <rdfs:label xml:lang="en">Kernel</rdfs:label>
    </owl:Class>
    


    <!-- https://w3id.org/reproduceme#Laser -->

    <owl:Class rdf:about="https://w3id.org/reproduceme#Laser">
        <rdfs:subClassOf rdf:resource="https://w3id.org/reproduceme#LightSource"/>
        <rdfs:isDefinedBy rdf:resource="http://www.openmicroscopy.org/Schemas/Documentation/Generated/OME-2016-06/ome_xsd.html#Laser"/>
        <rdfs:label xml:lang="en">Laser</rdfs:label>
    </owl:Class>
    


    <!-- https://w3id.org/reproduceme#LaserSetting -->

    <owl:Class rdf:about="https://w3id.org/reproduceme#LaserSetting">
        <rdfs:subClassOf rdf:resource="https://w3id.org/reproduceme#InstrumentSetting"/>
        <rdfs:label xml:lang="en">Laser Setting</rdfs:label>
    </owl:Class>
    


    <!-- https://w3id.org/reproduceme#LaserTuneable -->

    <owl:Class rdf:about="https://w3id.org/reproduceme#LaserTuneable">
        <rdfs:subClassOf rdf:resource="https://w3id.org/reproduceme#LaserSetting"/>
        <rdfs:comment xml:lang="en">Whether or not the laser is Tuneable</rdfs:comment>
        <rdfs:isDefinedBy rdf:resource="http://www.openmicroscopy.org/Schemas/Documentation/Generated/OME-2016-06/ome_xsd.html#Laser_Tuneable"/>
        <rdfs:label xml:lang="en">Laser Tuneable</rdfs:label>
    </owl:Class>
    


    <!-- https://w3id.org/reproduceme#LaserType -->

    <owl:Class rdf:about="https://w3id.org/reproduceme#LaserType">
        <rdfs:subClassOf rdf:resource="https://w3id.org/reproduceme#Laser"/>
        <rdfs:comment xml:lang="en">The type of the Laser.</rdfs:comment>
        <rdfs:isDefinedBy rdf:resource="http://www.openmicroscopy.org/Schemas/Documentation/Generated/OME-2016-06/ome_xsd.html#Laser_Type"/>
        <rdfs:label xml:lang="en">Laser Type</rdfs:label>
    </owl:Class>
    


    <!-- https://w3id.org/reproduceme#LensNA -->

    <owl:Class rdf:about="https://w3id.org/reproduceme#LensNA">
        <rdfs:subClassOf rdf:resource="https://w3id.org/reproduceme#ObjectiveSettings"/>
        <rdfs:comment xml:lang="en">The numerical aperture of the lens.</rdfs:comment>
        <rdfs:isDefinedBy rdf:resource="http://www.openmicroscopy.org/Schemas/Documentation/Generated/OME-2016-06/ome_xsd.html#Objective_LensNA"/>
        <rdfs:label xml:lang="en">Lens Numerical Aperture</rdfs:label>
    </owl:Class>
    


    <!-- https://w3id.org/reproduceme#Library -->

    <owl:Class rdf:about="https://w3id.org/reproduceme#Library">
        <rdfs:subClassOf rdf:resource="https://w3id.org/reproduceme#ExperimentalData"/>
        <rdfs:comment xml:lang="en">A collection of resources used for the development of software.</rdfs:comment>
        <rdfs:label xml:lang="en">Library</rdfs:label>
    </owl:Class>
    


    <!-- https://w3id.org/reproduceme#License -->

    <owl:Class rdf:about="https://w3id.org/reproduceme#License">
        <rdfs:subClassOf rdf:resource="http://purl.org/net/p-plan#Variable"/>
        <rdfs:comment xml:lang="en">An official permission required to perform or own something.</rdfs:comment>
        <rdfs:label xml:lang="en">License</rdfs:label>
    </owl:Class>
    


    <!-- https://w3id.org/reproduceme#LicenseDocument -->

    <owl:Class rdf:about="https://w3id.org/reproduceme#LicenseDocument">
        <rdfs:subClassOf rdf:resource="https://w3id.org/reproduceme#File"/>
        <rdfs:comment xml:lang="en">It is the document which provides official permission to use or own an entity.</rdfs:comment>
        <rdfs:label xml:lang="en">License Document</rdfs:label>
    </owl:Class>
    


    <!-- https://w3id.org/reproduceme#LightEmittingDiode -->

    <owl:Class rdf:about="https://w3id.org/reproduceme#LightEmittingDiode">
        <rdfs:subClassOf rdf:resource="https://w3id.org/reproduceme#LightSource"/>
        <rdfs:comment xml:lang="en">The LightEmittingDiode element is used to describe         various kinds of LED lamps.</rdfs:comment>
        <rdfs:isDefinedBy rdf:resource="http://www.openmicroscopy.org/Schemas/Documentation/Generated/OME-2016-06/ome_xsd.html#LightEmittingDiode"/>
        <rdfs:label xml:lang="en">Light Emitting Diode</rdfs:label>
    </owl:Class>
    


    <!-- https://w3id.org/reproduceme#LightPath -->

    <owl:Class rdf:about="https://w3id.org/reproduceme#LightPath">
        <rdfs:subClassOf rdf:resource="http://www.w3.org/ns/prov#Collection"/>
        <rdfs:comment xml:lang="en">The light path.</rdfs:comment>
        <rdfs:isDefinedBy rdf:resource="http://www.openmicroscopy.org/Schemas/Documentation/Generated/OME-2016-06/ome_xsd.html#LightPath"/>
        <rdfs:label xml:lang="en">Light Path</rdfs:label>
    </owl:Class>
    


    <!-- https://w3id.org/reproduceme#LightSettings -->

    <owl:Class rdf:about="https://w3id.org/reproduceme#LightSettings">
        <rdfs:subClassOf rdf:resource="https://w3id.org/reproduceme#InstrumentSetting"/>
        <rdfs:comment xml:lang="en">The settings of the light source.</rdfs:comment>
        <rdfs:isDefinedBy rdf:resource="http://www.openmicroscopy.org/Schemas/Documentation/Generated/OME-2016-06/ome_xsd.html#LightSourceSettings"/>
        <rdfs:label xml:lang="en">Light Settings</rdfs:label>
    </owl:Class>
    


    <!-- https://w3id.org/reproduceme#LightSource -->

    <owl:Class rdf:about="https://w3id.org/reproduceme#LightSource">
        <rdfs:subClassOf rdf:resource="https://w3id.org/reproduceme#Instrument"/>
        <rdfs:comment xml:lang="en">The lightsource for the instrument.  An instrument may have several light sources. The type of lightsource is specified by one of the child-elements which are &apos;Laser&apos;, &apos;Filament&apos;, &apos;Arc&apos; or &apos;LightEmittingDiode&apos;.</rdfs:comment>
        <rdfs:isDefinedBy rdf:resource="http://www.openmicroscopy.org/Schemas/Documentation/Generated/OME-2016-06/ome_xsd.html#LightSource"/>
        <rdfs:label xml:lang="en">Light Source</rdfs:label>
    </owl:Class>
    


    <!-- https://w3id.org/reproduceme#Log -->

    <owl:Class rdf:about="https://w3id.org/reproduceme#Log">
        <rdfs:subClassOf rdf:resource="https://w3id.org/reproduceme#ExperimentalData"/>
        <rdfs:comment xml:lang="en">A log file records all the events, interactions or messages generated in a system.</rdfs:comment>
        <rdfs:label xml:lang="en">Log</rdfs:label>
    </owl:Class>
    


    <!-- https://w3id.org/reproduceme#LogicalChannel -->

    <owl:Class rdf:about="https://w3id.org/reproduceme#LogicalChannel">
        <rdfs:subClassOf rdf:resource="http://purl.org/net/p-plan#Variable"/>
        <rdfs:comment xml:lang="en">A component of an Image.</rdfs:comment>
        <rdfs:isDefinedBy xml:lang="en">http://www.openmicroscopy.org/Schemas/Documentation/Generated/OME-2016-06/ome_xsd.html#Channel</rdfs:isDefinedBy>
        <rdfs:label xml:lang="en">Logical Channel</rdfs:label>
    </owl:Class>
    


    <!-- https://w3id.org/reproduceme#LogicalChannelSetting -->

    <owl:Class rdf:about="https://w3id.org/reproduceme#LogicalChannelSetting">
        <rdfs:subClassOf rdf:resource="https://w3id.org/reproduceme#ImageSetting"/>
        <rdfs:comment xml:lang="en">The properties of a logical channel.</rdfs:comment>
        <rdfs:label xml:lang="en">Logical Channel Setting</rdfs:label>
    </owl:Class>
    


    <!-- https://w3id.org/reproduceme#LotNumber -->

    <owl:Class rdf:about="https://w3id.org/reproduceme#LotNumber">
        <rdfs:subClassOf rdf:resource="https://w3id.org/reproduceme#ManufactuerSpec"/>
        <rdfs:comment xml:lang="en">The lot number of the component.</rdfs:comment>
        <rdfs:isDefinedBy rdf:resource="http://www.openmicroscopy.org/Schemas/Documentation/Generated/OME-2016-06/ome_xsd.html#ManufacturerSpec_LotNumber"/>
        <rdfs:label xml:lang="en">Lot Number</rdfs:label>
    </owl:Class>
    


    <!-- https://w3id.org/reproduceme#ManufactuerSpec -->

    <owl:Class rdf:about="https://w3id.org/reproduceme#ManufactuerSpec">
        <rdfs:subClassOf rdf:resource="https://w3id.org/reproduceme#InstrumentSetting"/>
        <rdfs:comment xml:lang="en">The attributes for recording common properties of the components such as Manufacturer name, Model etc.</rdfs:comment>
        <rdfs:isDefinedBy rdf:resource="http://www.openmicroscopy.org/Schemas/Documentation/Generated/OME-2016-06/ome_xsd.html#ManufacturerSpec"/>
        <rdfs:label xml:lang="en">ManufactuerSpec</rdfs:label>
    </owl:Class>
    


    <!-- https://w3id.org/reproduceme#Manufacturer -->

    <owl:Class rdf:about="https://w3id.org/reproduceme#Manufacturer">
        <rdfs:subClassOf rdf:resource="http://www.w3.org/ns/prov#Organization"/>
        <rdfs:subClassOf rdf:resource="http://www.w3.org/ns/prov#Person"/>
        <rdfs:subClassOf rdf:resource="http://www.w3.org/ns/prov#Role"/>
        <rdfs:comment xml:lang="en">The person who is responsible for the generation of an entity.</rdfs:comment>
        <rdfs:label xml:lang="en">Manufacturer</rdfs:label>
    </owl:Class>
    


    <!-- https://w3id.org/reproduceme#MaterialPreparationStep -->

    <owl:Class rdf:about="https://w3id.org/reproduceme#MaterialPreparationStep">
        <rdfs:subClassOf rdf:resource="https://w3id.org/reproduceme#ExperimentSetup"/>
        <rdfs:comment xml:lang="en">The step where materials are prepared for the experiment.</rdfs:comment>
        <rdfs:label xml:lang="en">Material Preparation Step</rdfs:label>
    </owl:Class>
    


    <!-- https://w3id.org/reproduceme#MaterialTransferAgreement -->

    <owl:Class rdf:about="https://w3id.org/reproduceme#MaterialTransferAgreement">
        <rdfs:subClassOf rdf:resource="https://w3id.org/reproduceme#ExperimentalData"/>
        <rdfs:comment xml:lang="en">A Material Transfer Aggrement defines the rights that governs the transfer of materials between agents.</rdfs:comment>
        <rdfs:label xml:lang="en">Material Transfer Agreement</rdfs:label>
    </owl:Class>
    


    <!-- https://w3id.org/reproduceme#Measurement -->

    <owl:Class rdf:about="https://w3id.org/reproduceme#Measurement">
        <rdfs:subClassOf rdf:resource="https://w3id.org/reproduceme#ExperimentalData"/>
        <rdfs:comment xml:lang="en">he characteristic of an entity which is described as a numerical value which is used as a measure to compare with other entities.</rdfs:comment>
        <rdfs:label xml:lang="en">Measurement</rdfs:label>
    </owl:Class>
    


    <!-- https://w3id.org/reproduceme#Medium -->

    <owl:Class rdf:about="https://w3id.org/reproduceme#Medium">
        <rdfs:subClassOf rdf:resource="https://w3id.org/reproduceme#LaserSetting"/>
        <rdfs:subClassOf rdf:resource="https://w3id.org/reproduceme#ObjectiveSettings"/>
        <rdfs:comment xml:lang="en">The Medium is the actual immersion medium used for the lens.</rdfs:comment>
        <rdfs:isDefinedBy rdf:resource="http://www.openmicroscopy.org/Schemas/Documentation/Generated/OME-2016-06/ome_xsd.html#ObjectiveSettings_Medium"/>
        <rdfs:label xml:lang="en">Medium</rdfs:label>
    </owl:Class>
    


    <!-- https://w3id.org/reproduceme#Metadata -->

    <owl:Class rdf:about="https://w3id.org/reproduceme#Metadata">
        <rdfs:subClassOf rdf:resource="https://w3id.org/reproduceme#ExperimentalData"/>
        <rdfs:comment xml:lang="en">Metadata is the data about data.</rdfs:comment>
        <rdfs:label xml:lang="en">Metadata</rdfs:label>
    </owl:Class>
    


    <!-- https://w3id.org/reproduceme#Method -->

    <owl:Class rdf:about="https://w3id.org/reproduceme#Method">
        <rdfs:subClassOf rdf:resource="http://purl.org/net/p-plan#Variable"/>
        <rdfs:comment xml:lang="en">The procedure used to perform a process.</rdfs:comment>
        <rdfs:label xml:lang="en">Method</rdfs:label>
    </owl:Class>
    


    <!-- https://w3id.org/reproduceme#MethylationSensitivity -->

    <owl:Class rdf:about="https://w3id.org/reproduceme#MethylationSensitivity">
        <rdfs:subClassOf rdf:resource="https://w3id.org/reproduceme#EnvironmentAttribute"/>
        <rdfs:label xml:lang="en">Methylation Sensitivity</rdfs:label>
    </owl:Class>
    


    <!-- https://w3id.org/reproduceme#MicrobeamManipulation -->

    <owl:Class rdf:about="https://w3id.org/reproduceme#MicrobeamManipulation">
        <rdfs:subClassOf rdf:resource="https://w3id.org/reproduceme#ExperimentSetup"/>
        <rdfs:comment xml:lang="en">A microbeam operation applied to an image.</rdfs:comment>
        <rdfs:isDefinedBy rdf:resource="http://www.openmicroscopy.org/Schemas/Documentation/Generated/OME-2016-06/ome_xsd.html#MicrobeamManipulation"/>
        <rdfs:label xml:lang="en">Microbeam Manipulation</rdfs:label>
    </owl:Class>
    


    <!-- https://w3id.org/reproduceme#MicrobeamManipulationType -->

    <owl:Class rdf:about="https://w3id.org/reproduceme#MicrobeamManipulationType">
        <rdfs:subClassOf rdf:resource="https://w3id.org/reproduceme#ImagingMethod"/>
        <rdfs:comment xml:lang="en">The type of a microbeam operation applied to an image.</rdfs:comment>
        <rdfs:isDefinedBy rdf:resource="http://www.openmicroscopy.org/Schemas/Documentation/Generated/OME-2016-06/ome_xsd.html#MicrobeamManipulation_Type"/>
        <rdfs:label xml:lang="en">Microbeam Manipulation Type</rdfs:label>
    </owl:Class>
    


    <!-- https://w3id.org/reproduceme#Microscope -->

    <owl:Class rdf:about="https://w3id.org/reproduceme#Microscope">
        <rdfs:subClassOf rdf:resource="https://w3id.org/reproduceme#Instrument"/>
        <rdfs:comment xml:lang="en">An instrument to observe and capture images.</rdfs:comment>
        <rdfs:isDefinedBy rdf:resource="http://www.openmicroscopy.org/Schemas/Documentation/Generated/OME-2016-06/ome_xsd.html#Microscope"/>
        <rdfs:label xml:lang="en">Microscope</rdfs:label>
    </owl:Class>
    


    <!-- https://w3id.org/reproduceme#MicroscopeType -->

    <owl:Class rdf:about="https://w3id.org/reproduceme#MicroscopeType">
        <rdfs:subClassOf rdf:resource="https://w3id.org/reproduceme#Microscope"/>
        <rdfs:comment xml:lang="en">The type of microscope.</rdfs:comment>
        <rdfs:isDefinedBy rdf:resource="http://www.openmicroscopy.org/Schemas/Documentation/Generated/OME-2016-06/ome_xsd.html#Microscope_Type"/>
        <rdfs:label xml:lang="en">Microscope Type</rdfs:label>
    </owl:Class>
    


    <!-- https://w3id.org/reproduceme#Model -->

    <owl:Class rdf:about="https://w3id.org/reproduceme#Model">
        <rdfs:subClassOf rdf:resource="https://w3id.org/reproduceme#ManufactuerSpec"/>
        <rdfs:comment xml:lang="en">The model of the instrument.</rdfs:comment>
        <rdfs:isDefinedBy rdf:resource="http://www.openmicroscopy.org/Schemas/Documentation/Generated/OME-2016-06/ome_xsd.html#ManufacturerSpec_Model"/>
        <rdfs:label xml:lang="en">Model</rdfs:label>
    </owl:Class>
    


    <!-- https://w3id.org/reproduceme#Modification -->

    <owl:Class rdf:about="https://w3id.org/reproduceme#Modification">
        <rdfs:subClassOf rdf:resource="https://w3id.org/reproduceme#Setting"/>
        <rdfs:comment xml:lang="en">The changed made to an entity.</rdfs:comment>
        <rdfs:label xml:lang="en">Modification</rdfs:label>
    </owl:Class>
    


    <!-- https://w3id.org/reproduceme#ModifiedVersion -->

    <owl:Class rdf:about="https://w3id.org/reproduceme#ModifiedVersion">
        <rdfs:subClassOf rdf:resource="https://w3id.org/reproduceme#ExperimentalData"/>
        <rdfs:comment xml:lang="en">It describes the version information of an entity which tells if there is any difference from its earlier form.</rdfs:comment>
        <rdfs:label xml:lang="en">Modified Version</rdfs:label>
    </owl:Class>
    


    <!-- https://w3id.org/reproduceme#Module -->

    <owl:Class rdf:about="https://w3id.org/reproduceme#Module">
        <rdfs:subClassOf rdf:resource="http://purl.org/net/p-plan#Plan"/>
        <rdfs:comment xml:lang="en">A part of a computer program or a software.</rdfs:comment>
        <rdfs:label xml:lang="en">Module</rdfs:label>
    </owl:Class>
    


    <!-- https://w3id.org/reproduceme#MolecularFormula -->

    <owl:Class rdf:about="https://w3id.org/reproduceme#MolecularFormula">
        <rdfs:subClassOf rdf:resource="http://purl.org/net/p-plan#Variable"/>
        <rdfs:comment xml:lang="en">The molecular formula of a chemical substance.</rdfs:comment>
        <rdfs:label xml:lang="en">Molecular Formula</rdfs:label>
    </owl:Class>
    


    <!-- https://w3id.org/reproduceme#MolecularWeight -->

    <owl:Class rdf:about="https://w3id.org/reproduceme#MolecularWeight">
        <rdfs:subClassOf rdf:resource="http://purl.org/net/p-plan#Variable"/>
        <rdfs:comment xml:lang="en">The molecular weight of a chemical substance.</rdfs:comment>
        <rdfs:label xml:lang="en">Molecular Weight</rdfs:label>
    </owl:Class>
    


    <!-- https://w3id.org/reproduceme#NegativeResult -->

    <owl:Class rdf:about="https://w3id.org/reproduceme#NegativeResult">
        <rdfs:subClassOf rdf:resource="https://w3id.org/reproduceme#Result"/>
        <rdfs:comment xml:lang="en">These results are annotated as negative. This could be because of several reasons. The results which confute the hypothesis, the changes in experimental design or execution environment can cause negative results.</rdfs:comment>
        <rdfs:label xml:lang="en">Negative Result</rdfs:label>
    </owl:Class>
    


    <!-- https://w3id.org/reproduceme#NeutralDensityFilter -->

    <owl:Class rdf:about="https://w3id.org/reproduceme#NeutralDensityFilter">
        <rdfs:subClassOf rdf:resource="https://w3id.org/reproduceme#ChannelSetting"/>
        <rdfs:comment xml:lang="en">Specifies the combined effect of any neutral density filters used. The amount of light the filter transmits at a maximum</rdfs:comment>
        <rdfs:isDefinedBy rdf:resource="http://www.openmicroscopy.org/Schemas/Documentation/Generated/OME-2016-06/ome_xsd.html#Channel_NDFilter"/>
        <rdfs:label xml:lang="en">Neutral Density Filter</rdfs:label>
    </owl:Class>
    


    <!-- https://w3id.org/reproduceme#NominalMagnification -->

    <owl:Class rdf:about="https://w3id.org/reproduceme#NominalMagnification">
        <rdfs:subClassOf rdf:resource="https://w3id.org/reproduceme#ObjectiveSettings"/>
        <rdfs:comment xml:lang="en">The magnification of the lens as specified by the manufacturer - i.e. &apos;60&apos; is a 60X lens.</rdfs:comment>
        <rdfs:isDefinedBy rdf:resource="http://www.openmicroscopy.org/Schemas/Documentation/Generated/OME-2016-06/ome_xsd.html#Objective_NominalMagnification"/>
        <rdfs:label xml:lang="en">Nominal Magnification</rdfs:label>
    </owl:Class>
    


    <!-- https://w3id.org/reproduceme#Non-computationalStep -->

    <owl:Class rdf:about="https://w3id.org/reproduceme#Non-computationalStep">
        <rdfs:subClassOf rdf:resource="http://purl.org/net/p-plan#Step"/>
        <rdfs:comment xml:lang="en">The step or the process which does not depend on computational resources.</rdfs:comment>
        <rdfs:label xml:lang="en">Non-computational Step</rdfs:label>
    </owl:Class>
    


    <!-- https://w3id.org/reproduceme#Note -->

    <owl:Class rdf:about="https://w3id.org/reproduceme#Note">
        <rdfs:subClassOf rdf:resource="https://w3id.org/reproduceme#ExperimentalData"/>
        <rdfs:comment xml:lang="en">A comment or description of an experiment.</rdfs:comment>
        <rdfs:label xml:lang="en">Note</rdfs:label>
    </owl:Class>
    


    <!-- https://w3id.org/reproduceme#Notebook -->

    <owl:Class rdf:about="https://w3id.org/reproduceme#Notebook">
        <rdfs:subClassOf rdf:resource="http://purl.org/net/p-plan#Plan"/>
        <rdfs:subClassOf rdf:resource="https://w3id.org/reproduceme#ExperimentalData"/>
        <rdfs:comment xml:lang="en">Interactive Notebook is a notebook for interactive computation and allow users to run code.
For example, Jupyter Notebook</rdfs:comment>
        <rdfs:label xml:lang="en">Notebok</rdfs:label>
    </owl:Class>
    


    <!-- https://w3id.org/reproduceme#Noting -->

    <owl:Class rdf:about="https://w3id.org/reproduceme#Noting">
        <rdfs:subClassOf rdf:resource="https://w3id.org/reproduceme#ExperimentSetup"/>
        <rdfs:comment xml:lang="en">The step to note the description of things.</rdfs:comment>
        <rdfs:label xml:lang="en">Noting</rdfs:label>
    </owl:Class>
    


    <!-- https://w3id.org/reproduceme#Objective -->

    <owl:Class rdf:about="https://w3id.org/reproduceme#Objective">
        <rdfs:subClassOf rdf:resource="https://w3id.org/reproduceme#Instrument"/>
        <rdfs:comment xml:lang="en">The microscope&apos;s objective lens.</rdfs:comment>
        <rdfs:isDefinedBy rdf:resource="http://www.openmicroscopy.org/Schemas/Documentation/Generated/OME-2016-06/ome_xsd.html#Objective"/>
        <rdfs:label xml:lang="en">Objective</rdfs:label>
    </owl:Class>
    


    <!-- https://w3id.org/reproduceme#ObjectiveSettings -->

    <owl:Class rdf:about="https://w3id.org/reproduceme#ObjectiveSettings">
        <rdfs:subClassOf rdf:resource="https://w3id.org/reproduceme#InstrumentSetting"/>
        <rdfs:comment xml:lang="en">The settings of microscope&apos;s objective lens.</rdfs:comment>
        <rdfs:isDefinedBy rdf:resource="http://www.openmicroscopy.org/Schemas/Documentation/Generated/OME-2016-06/ome_xsd.html#ObjectiveSettings"/>
        <rdfs:label xml:lang="en">Objective Settings</rdfs:label>
    </owl:Class>
    


    <!-- https://w3id.org/reproduceme#Offset -->

    <owl:Class rdf:about="https://w3id.org/reproduceme#Offset">
        <rdfs:subClassOf rdf:resource="https://w3id.org/reproduceme#DetectorSetting"/>
        <rdfs:comment xml:lang="en">The Detector Offset.</rdfs:comment>
        <rdfs:isDefinedBy rdf:resource="http://www.openmicroscopy.org/Schemas/Documentation/Generated/OME-2016-06/ome_xsd.html#Detector_Offset"/>
        <rdfs:label xml:lang="en">Offset</rdfs:label>
    </owl:Class>
    


    <!-- https://w3id.org/reproduceme#Oligonucleotide -->

    <owl:Class rdf:about="https://w3id.org/reproduceme#Oligonucleotide">
        <rdfs:subClassOf rdf:resource="https://w3id.org/reproduceme#ExperimentMaterial"/>
        <rdfs:comment xml:lang="en">Short DNA or RNA molecules.</rdfs:comment>
        <rdfs:label xml:lang="en">OligoNucleotide</rdfs:label>
    </owl:Class>
    


    <!-- https://w3id.org/reproduceme#OperatingSystem -->

    <owl:Class rdf:about="https://w3id.org/reproduceme#OperatingSystem">
        <rdfs:subClassOf rdf:resource="https://w3id.org/reproduceme#Setting"/>
        <rdfs:comment xml:lang="en">A system software that supports and manages the hardware and the software resources and provides computer&apos;s functions.</rdfs:comment>
        <rdfs:label xml:lang="en">Operating System</rdfs:label>
    </owl:Class>
    


    <!-- https://w3id.org/reproduceme#OpticalTransferFunction -->

    <owl:Class rdf:about="https://w3id.org/reproduceme#OpticalTransferFunction">
        <rdfs:subClassOf rdf:resource="https://w3id.org/reproduceme#Method"/>
        <rdfs:comment xml:lang="en">Specifies how different spatial frequencies are handled by the optical  system such as microscope, camera etc.</rdfs:comment>
        <rdfs:label xml:lang="en">OpticalTransferFunction</rdfs:label>
    </owl:Class>
    


    <!-- https://w3id.org/reproduceme#Organism -->

    <owl:Class rdf:about="https://w3id.org/reproduceme#Organism">
        <rdfs:subClassOf rdf:resource="https://w3id.org/reproduceme#ExperimentMaterial"/>
        <rdfs:comment xml:lang="en">The specimens used in an experiment.</rdfs:comment>
        <rdfs:label xml:lang="en">Organism</rdfs:label>
    </owl:Class>
    


    <!-- https://w3id.org/reproduceme#OriginInformationCollection -->

    <owl:Class rdf:about="https://w3id.org/reproduceme#OriginInformationCollection">
        <rdfs:subClassOf rdf:resource="https://w3id.org/reproduceme#ExperimentSetup"/>
        <rdfs:comment xml:lang="en">A step to collect original information of materials like the provenance of a thing.</rdfs:comment>
        <rdfs:label xml:lang="en">Origin Information Collection</rdfs:label>
    </owl:Class>
    


    <!-- https://w3id.org/reproduceme#OriginalCreator -->

    <owl:Class rdf:about="https://w3id.org/reproduceme#OriginalCreator">
        <rdfs:subClassOf rdf:resource="http://www.w3.org/ns/prov#Person"/>
        <rdfs:subClassOf rdf:resource="http://www.w3.org/ns/prov#Role"/>
        <rdfs:comment xml:lang="en">The original attribution of a thing belongs to the OriginalCreator.</rdfs:comment>
        <rdfs:label xml:lang="en">Original Creator</rdfs:label>
    </owl:Class>
    


    <!-- https://w3id.org/reproduceme#Output -->

    <owl:Class rdf:about="https://w3id.org/reproduceme#Output">
        <rdfs:subClassOf rdf:resource="http://purl.org/net/p-plan#Variable"/>
        <rdfs:comment xml:lang="en">The result obtained after an activity.</rdfs:comment>
        <rdfs:label xml:lang="en">Output</rdfs:label>
    </owl:Class>
    


    <!-- https://w3id.org/reproduceme#Owner -->

    <owl:Class rdf:about="https://w3id.org/reproduceme#Owner">
        <rdfs:subClassOf rdf:resource="http://www.w3.org/ns/prov#Person"/>
        <rdfs:subClassOf rdf:resource="http://www.w3.org/ns/prov#Role"/>
        <rdfs:comment xml:lang="en">A person who owns a certain thing.</rdfs:comment>
        <rdfs:label xml:lang="en">Owner</rdfs:label>
    </owl:Class>
    


    <!-- https://w3id.org/reproduceme#Package -->

    <owl:Class rdf:about="https://w3id.org/reproduceme#Package">
        <rdfs:subClassOf rdf:resource="https://w3id.org/reproduceme#Setting"/>
        <rdfs:comment xml:lang="en">A collection of programs and resources which are packed together.</rdfs:comment>
        <rdfs:label xml:lang="en">Package</rdfs:label>
    </owl:Class>
    


    <!-- https://w3id.org/reproduceme#Parameter -->

    <owl:Class rdf:about="https://w3id.org/reproduceme#Parameter">
        <rdfs:subClassOf rdf:resource="https://w3id.org/reproduceme#ExperimentalData"/>
        <rdfs:comment xml:lang="en">These values are factors which define an operation or a system which is kept constant for a particular execution of an experiment or a calculation and varied over other executions.</rdfs:comment>
        <rdfs:label xml:lang="en">Parameter</rdfs:label>
    </owl:Class>
    


    <!-- https://w3id.org/reproduceme#Phenotype -->

    <owl:Class rdf:about="https://w3id.org/reproduceme#Phenotype">
        <rdfs:subClassOf rdf:resource="http://purl.org/net/p-plan#Variable"/>
        <rdfs:comment xml:lang="en">It describes the observable characteristic of an individual.</rdfs:comment>
        <rdfs:label>Phenotype</rdfs:label>
    </owl:Class>
    


    <!-- https://w3id.org/reproduceme#PhotometricInterpretation -->

    <owl:Class rdf:about="https://w3id.org/reproduceme#PhotometricInterpretation">
        <rdfs:subClassOf rdf:resource="https://w3id.org/reproduceme#LogicalChannelSetting"/>
        <rdfs:label xml:lang="en">Photometric Interpretation</rdfs:label>
    </owl:Class>
    


    <!-- https://w3id.org/reproduceme#PhysicalSizeX -->

    <owl:Class rdf:about="https://w3id.org/reproduceme#PhysicalSizeX">
        <rdfs:subClassOf rdf:resource="https://w3id.org/reproduceme#PixelsSetting"/>
        <rdfs:comment xml:lang="en">Physical size of a pixel.</rdfs:comment>
        <rdfs:isDefinedBy rdf:resource="http://www.openmicroscopy.org/Schemas/Documentation/Generated/OME-2016-06/ome_xsd.html#Pixels_PhysicalSizeX"/>
        <rdfs:label xml:lang="en">PhysicalSizeX</rdfs:label>
    </owl:Class>
    


    <!-- https://w3id.org/reproduceme#PhysicalSizeY -->

    <owl:Class rdf:about="https://w3id.org/reproduceme#PhysicalSizeY">
        <rdfs:subClassOf rdf:resource="https://w3id.org/reproduceme#PixelsSetting"/>
        <rdfs:comment xml:lang="en">Physical size of a pixel.</rdfs:comment>
        <rdfs:isDefinedBy rdf:resource="http://www.openmicroscopy.org/Schemas/Documentation/Generated/OME-2016-06/ome_xsd.html#Pixels_PhysicalSizeY"/>
        <rdfs:label xml:lang="en">PhysicalSizeY</rdfs:label>
    </owl:Class>
    


    <!-- https://w3id.org/reproduceme#PhysicalSizeZ -->

    <owl:Class rdf:about="https://w3id.org/reproduceme#PhysicalSizeZ">
        <rdfs:subClassOf rdf:resource="https://w3id.org/reproduceme#PixelsSetting"/>
        <rdfs:comment xml:lang="en">Physical size of a pixel.</rdfs:comment>
        <rdfs:isDefinedBy rdf:resource="http://www.openmicroscopy.org/Schemas/Documentation/Generated/OME-2016-06/ome_xsd.html#Pixels_PhysicalSizeZ"/>
        <rdfs:label xml:lang="en">PhysicalSizeZ</rdfs:label>
    </owl:Class>
    


    <!-- https://w3id.org/reproduceme#PinholeSize -->

    <owl:Class rdf:about="https://w3id.org/reproduceme#PinholeSize">
        <rdfs:subClassOf rdf:resource="https://w3id.org/reproduceme#ChannelSetting"/>
        <rdfs:comment xml:lang="en">PinholeSize attribute allows specifying adjustable pin hole diameters for confocal microscopes.</rdfs:comment>
        <rdfs:isDefinedBy rdf:resource="http://www.openmicroscopy.org/Schemas/Documentation/Generated/OME-2016-06/ome_xsd.html#Channel_PinholeSize"/>
        <rdfs:label xml:lang="en">Pinhole Size</rdfs:label>
    </owl:Class>
    


    <!-- https://w3id.org/reproduceme#PipetteSolution -->

    <owl:Class rdf:about="https://w3id.org/reproduceme#PipetteSolution">
        <rdfs:subClassOf rdf:resource="https://w3id.org/reproduceme#Solution"/>
        <rdfs:label xml:lang="en">Pipette Solution</rdfs:label>
    </owl:Class>
    


    <!-- https://w3id.org/reproduceme#Pixels -->

    <owl:Class rdf:about="https://w3id.org/reproduceme#Pixels">
        <rdfs:subClassOf rdf:resource="https://w3id.org/reproduceme#ImageSetting"/>
        <rdfs:comment xml:lang="en">The Pixels element contain a list of BinData or TiffData, each containing a single plane of pixels.</rdfs:comment>
        <rdfs:isDefinedBy rdf:resource="http://www.openmicroscopy.org/Schemas/Documentation/Generated/OME-2016-06/ome_xsd.html#Pixels"/>
        <rdfs:label xml:lang="en">Pixels</rdfs:label>
    </owl:Class>
    


    <!-- https://w3id.org/reproduceme#PixelsSetting -->

    <owl:Class rdf:about="https://w3id.org/reproduceme#PixelsSetting">
        <rdfs:subClassOf rdf:resource="https://w3id.org/reproduceme#ImageSetting"/>
        <rdfs:comment xml:lang="en">The properties of pixels element.</rdfs:comment>
        <rdfs:label xml:lang="en">Pixels Setting</rdfs:label>
    </owl:Class>
    


    <!-- https://w3id.org/reproduceme#PixelsType -->

    <owl:Class rdf:about="https://w3id.org/reproduceme#PixelsType">
        <rdfs:subClassOf rdf:resource="https://w3id.org/reproduceme#PixelsSetting"/>
        <rdfs:comment xml:lang="en">The variable type used to represent each pixel in the image.</rdfs:comment>
        <rdfs:isDefinedBy rdf:resource="http://www.openmicroscopy.org/Schemas/Documentation/Generated/OME-2016-06/ome_xsd.html#Pixels_Type"/>
        <rdfs:label xml:lang="en">Pixels Type</rdfs:label>
    </owl:Class>
    


    <!-- https://w3id.org/reproduceme#Plane -->

    <owl:Class rdf:about="https://w3id.org/reproduceme#Plane">
        <rdfs:subClassOf rdf:resource="https://w3id.org/reproduceme#ImageSetting"/>
        <rdfs:comment xml:lang="en">The Plane object holds microscope stage and image timing data for a given channel/z-section/timepoint.</rdfs:comment>
        <rdfs:isDefinedBy rdf:resource="http://www.openmicroscopy.org/Schemas/Documentation/Generated/OME-2016-06/ome_xsd.html#Plane"/>
        <rdfs:label xml:lang="en">Plane Information</rdfs:label>
    </owl:Class>
    


    <!-- https://w3id.org/reproduceme#PlaneSetting -->

    <owl:Class rdf:about="https://w3id.org/reproduceme#PlaneSetting">
        <rdfs:subClassOf rdf:resource="https://w3id.org/reproduceme#ImageSetting"/>
        <rdfs:comment xml:lang="en">The setting of a Plane object.</rdfs:comment>
        <rdfs:label xml:lang="en">Plane Setting</rdfs:label>
    </owl:Class>
    


    <!-- https://w3id.org/reproduceme#Plasmid -->

    <owl:Class rdf:about="https://w3id.org/reproduceme#Plasmid">
        <rdfs:subClassOf rdf:resource="https://w3id.org/reproduceme#ExperimentMaterial"/>
        <rdfs:comment xml:lang="en">A small circular DNA strand usually found in the cytoplasm.</rdfs:comment>
        <rdfs:label xml:lang="en">Plasmid</rdfs:label>
    </owl:Class>
    


    <!-- https://w3id.org/reproduceme#Plate -->

    <owl:Class rdf:about="https://w3id.org/reproduceme#Plate">
        <rdfs:subClassOf rdf:resource="https://w3id.org/reproduceme#Image"/>
        <rdfs:comment xml:lang="en">Identifies microtiter plates within a screen.</rdfs:comment>
        <rdfs:isDefinedBy rdf:resource="http://www.openmicroscopy.org/Schemas/Documentation/Generated/OME-2016-06/ome_xsd.html#Plate"/>
        <rdfs:label xml:lang="en">Plate</rdfs:label>
    </owl:Class>
    


    <!-- https://w3id.org/reproduceme#PlateAcquisition -->

    <owl:Class rdf:about="https://w3id.org/reproduceme#PlateAcquisition">
        <rdfs:subClassOf rdf:resource="https://w3id.org/reproduceme#ExperimentSetup"/>
        <rdfs:comment xml:lang="en">The process of plate acquisition.</rdfs:comment>
        <rdfs:isDefinedBy rdf:resource="http://www.openmicroscopy.org/Schemas/Documentation/Generated/OME-2016-06/ome_xsd.html#PlateAcquisition"/>
        <rdfs:label xml:lang="en">Plate Acquisition</rdfs:label>
    </owl:Class>
    


    <!-- https://w3id.org/reproduceme#PlateSetting -->

    <owl:Class rdf:about="https://w3id.org/reproduceme#PlateSetting">
        <rdfs:subClassOf rdf:resource="https://w3id.org/reproduceme#ImageSetting"/>
        <rdfs:comment xml:lang="en">The settings for plate acquiistion.</rdfs:comment>
        <rdfs:label xml:lang="en">Plate Setting</rdfs:label>
    </owl:Class>
    


    <!-- https://w3id.org/reproduceme#PockelCell -->

    <owl:Class rdf:about="https://w3id.org/reproduceme#PockelCell">
        <rdfs:subClassOf rdf:resource="https://w3id.org/reproduceme#LaserSetting"/>
        <rdfs:comment xml:lang="en">The laser has a PockelCell to rotate the polarization of the beam.</rdfs:comment>
        <rdfs:isDefinedBy rdf:resource="http://www.openmicroscopy.org/Schemas/Documentation/Generated/OME-2016-06/ome_xsd.html#Laser_PockelCell"/>
        <rdfs:label xml:lang="en">PockelCell</rdfs:label>
    </owl:Class>
    


    <!-- https://w3id.org/reproduceme#PockelCellSetting -->

    <owl:Class rdf:about="https://w3id.org/reproduceme#PockelCellSetting">
        <rdfs:subClassOf rdf:resource="https://w3id.org/reproduceme#ChannelSetting"/>
        <rdfs:comment xml:lang="en">The PockelCellSetting used for this channel. This is the amount the polarization of the beam is rotated by.</rdfs:comment>
        <rdfs:isDefinedBy rdf:resource="http://www.openmicroscopy.org/Schemas/Documentation/Generated/OME-2016-06/ome_xsd.html#Channel_PockelCellSetting"/>
        <rdfs:label xml:lang="en">PockelCell Setting</rdfs:label>
    </owl:Class>
    


    <!-- https://w3id.org/reproduceme#PositionX -->

    <owl:Class rdf:about="https://w3id.org/reproduceme#PositionX">
        <rdfs:subClassOf rdf:resource="https://w3id.org/reproduceme#PlaneSetting"/>
        <rdfs:comment xml:lang="en">The X position of the stage.</rdfs:comment>
        <rdfs:isDefinedBy rdf:resource="http://www.openmicroscopy.org/Schemas/Documentation/Generated/OME-2016-06/ome_xsd.html#Plane_PositionX"/>
        <rdfs:label xml:lang="en">PositionX</rdfs:label>
    </owl:Class>
    


    <!-- https://w3id.org/reproduceme#PositionY -->

    <owl:Class rdf:about="https://w3id.org/reproduceme#PositionY">
        <rdfs:subClassOf rdf:resource="https://w3id.org/reproduceme#PlaneSetting"/>
        <rdfs:comment xml:lang="en">The Y position of the stage.</rdfs:comment>
        <rdfs:isDefinedBy rdf:resource="http://www.openmicroscopy.org/Schemas/Documentation/Generated/OME-2016-06/ome_xsd.html#Plane_PositionY"/>
        <rdfs:label xml:lang="en">PositionY</rdfs:label>
    </owl:Class>
    


    <!-- https://w3id.org/reproduceme#PositionZ -->

    <owl:Class rdf:about="https://w3id.org/reproduceme#PositionZ">
        <rdfs:subClassOf rdf:resource="https://w3id.org/reproduceme#PlaneSetting"/>
        <rdfs:comment xml:lang="en">The Z position of the stage.</rdfs:comment>
        <rdfs:isDefinedBy rdf:resource="http://www.openmicroscopy.org/Schemas/Documentation/Generated/OME-2016-06/ome_xsd.html#Plane_PositionZ"/>
        <rdfs:label xml:lang="en">PositionZ</rdfs:label>
    </owl:Class>
    


    <!-- https://w3id.org/reproduceme#PositiveResult -->

    <owl:Class rdf:about="https://w3id.org/reproduceme#PositiveResult">
        <rdfs:subClassOf rdf:resource="https://w3id.org/reproduceme#Result"/>
        <rdfs:comment xml:lang="en">These results which are annotated as positive are the results that confirm the hypothesis of an experiment.</rdfs:comment>
        <rdfs:label xml:lang="en">Positive Result</rdfs:label>
    </owl:Class>
    


    <!-- https://w3id.org/reproduceme#Power -->

    <owl:Class rdf:about="https://w3id.org/reproduceme#Power">
        <rdfs:subClassOf rdf:resource="https://w3id.org/reproduceme#LightSettings"/>
        <rdfs:comment xml:lang="en">The light-source power.</rdfs:comment>
        <rdfs:isDefinedBy rdf:resource="http://www.openmicroscopy.org/Schemas/Documentation/Generated/OME-2016-06/ome_xsd.html#LightSource_Power"/>
        <rdfs:label xml:lang="en">Power</rdfs:label>
    </owl:Class>
    


    <!-- https://w3id.org/reproduceme#Precondition -->

    <owl:Class rdf:about="https://w3id.org/reproduceme#Precondition">
        <rdfs:subClassOf rdf:resource="http://purl.org/net/p-plan#Variable"/>
        <rdfs:comment xml:lang="en">The conditions that must be fulfilled before performing an activity.</rdfs:comment>
        <rdfs:label xml:lang="en">Precondition</rdfs:label>
    </owl:Class>
    


    <!-- https://w3id.org/reproduceme#Preparation -->

    <owl:Class rdf:about="https://w3id.org/reproduceme#Preparation">
        <rdfs:subClassOf rdf:resource="https://w3id.org/reproduceme#MaterialPreparationStep"/>
        <rdfs:comment xml:lang="en">Step of preparing something.</rdfs:comment>
        <rdfs:label xml:lang="en">Preparation</rdfs:label>
    </owl:Class>
    


    <!-- https://w3id.org/reproduceme#PrincipalInvestigator -->

    <owl:Class rdf:about="https://w3id.org/reproduceme#PrincipalInvestigator">
        <rdfs:subClassOf rdf:resource="http://www.w3.org/ns/prov#Person"/>
        <rdfs:subClassOf rdf:resource="http://www.w3.org/ns/prov#Role"/>
        <rdfs:comment xml:lang="en">An important person responsible for a ResearchProject.</rdfs:comment>
        <rdfs:label xml:lang="en">Principal Investigator</rdfs:label>
    </owl:Class>
    


    <!-- https://w3id.org/reproduceme#ProcessedData -->

    <owl:Class rdf:about="https://w3id.org/reproduceme#ProcessedData">
        <rdfs:subClassOf rdf:resource="https://w3id.org/reproduceme#ExperimentalData"/>
        <rdfs:comment xml:lang="en">The data which is modified and processed for analysis or other experiments.</rdfs:comment>
        <rdfs:label xml:lang="en">Processed Data</rdfs:label>
    </owl:Class>
    


    <!-- https://w3id.org/reproduceme#ProgrammingLanguage -->

    <owl:Class rdf:about="https://w3id.org/reproduceme#ProgrammingLanguage">
        <rdfs:subClassOf rdf:resource="https://w3id.org/reproduceme#Setting"/>
        <rdfs:comment xml:lang="en">The language used for scripting. For eg. Java, Python.</rdfs:comment>
        <rdfs:label xml:lang="en">Programming Language</rdfs:label>
    </owl:Class>
    


    <!-- https://w3id.org/reproduceme#ProspectiveProvenance -->

    <owl:Class rdf:about="https://w3id.org/reproduceme#ProspectiveProvenance">
        <rdfs:subClassOf rdf:resource="https://w3id.org/reproduceme#ExperimentalData"/>
        <rdfs:comment xml:lang="en">The provenance information of an activity that specifies its plan.</rdfs:comment>
        <rdfs:label xml:lang="en">Prospective Provenance</rdfs:label>
    </owl:Class>
    


    <!-- https://w3id.org/reproduceme#Protein -->

    <owl:Class rdf:about="https://w3id.org/reproduceme#Protein">
        <rdfs:subClassOf rdf:resource="https://w3id.org/reproduceme#ExperimentMaterial"/>
        <rdfs:comment xml:lang="en">Biomoelcules responsible for performing variety of functions in an organism.</rdfs:comment>
        <rdfs:label xml:lang="en">Protein</rdfs:label>
    </owl:Class>
    


    <!-- https://w3id.org/reproduceme#Protocol -->

    <owl:Class rdf:about="https://w3id.org/reproduceme#Protocol">
        <rdfs:subClassOf rdf:resource="http://purl.org/net/p-plan#Plan"/>
        <rdfs:comment xml:lang="en">A set of instructions needed to perform an activity.</rdfs:comment>
        <rdfs:label xml:lang="en">Protocol</rdfs:label>
    </owl:Class>
    


    <!-- https://w3id.org/reproduceme#ProtocolDescription -->

    <owl:Class rdf:about="https://w3id.org/reproduceme#ProtocolDescription">
        <rdfs:subClassOf rdf:resource="https://w3id.org/reproduceme#ScreenSetting"/>
        <rdfs:comment xml:lang="en">A description of the screen protocol; may contain very detailed information to
reproduce some of that found in a screening database.</rdfs:comment>
        <rdfs:isDefinedBy rdf:resource="http://www.openmicroscopy.org/Schemas/Documentation/Generated/OME-2016-06/ome_xsd.html#Screen_ProtocolDescription"/>
        <rdfs:label xml:lang="en">Protocol Description</rdfs:label>
    </owl:Class>
    


    <!-- https://w3id.org/reproduceme#ProtocolIdentifier -->

    <owl:Class rdf:about="https://w3id.org/reproduceme#ProtocolIdentifier">
        <rdfs:subClassOf rdf:resource="https://w3id.org/reproduceme#ScreenSetting"/>
        <rdfs:comment xml:lang="en">A pointer to an externally defined protocol, usually in a screening database.</rdfs:comment>
        <rdfs:isDefinedBy rdf:resource="http://www.openmicroscopy.org/Schemas/Documentation/Generated/OME-2016-06/ome_xsd.html#Screen_ProtocolIdentifier"/>
        <rdfs:label xml:lang="en">Protocol Identifier</rdfs:label>
    </owl:Class>
    


    <!-- https://w3id.org/reproduceme#Publication -->

    <owl:Class rdf:about="https://w3id.org/reproduceme#Publication">
        <rdfs:subClassOf rdf:resource="https://w3id.org/reproduceme#ExperimentalData"/>
        <rdfs:comment xml:lang="en">A printed work or a file describing the work of one or more agents.</rdfs:comment>
        <rdfs:label xml:lang="en">Publication</rdfs:label>
    </owl:Class>
    


    <!-- https://w3id.org/reproduceme#Pulse -->

    <owl:Class rdf:about="https://w3id.org/reproduceme#Pulse">
        <rdfs:subClassOf rdf:resource="https://w3id.org/reproduceme#LaserSetting"/>
        <rdfs:comment xml:lang="en">The Pulse mode of the laser.</rdfs:comment>
        <rdfs:isDefinedBy rdf:resource="http://www.openmicroscopy.org/Schemas/Documentation/Generated/OME-2016-06/ome_xsd.html#Laser_Pulse"/>
        <rdfs:label xml:lang="en">Pulse</rdfs:label>
    </owl:Class>
    


    <!-- https://w3id.org/reproduceme#PurificationOfProtein -->

    <owl:Class rdf:about="https://w3id.org/reproduceme#PurificationOfProtein">
        <rdfs:subClassOf rdf:resource="https://w3id.org/reproduceme#MaterialPreparationStep"/>
        <rdfs:comment xml:lang="en">The step for the purification of protein.</rdfs:comment>
        <rdfs:label xml:lang="en">Purification of Protein</rdfs:label>
    </owl:Class>
    


    <!-- https://w3id.org/reproduceme#Purity -->

    <owl:Class rdf:about="https://w3id.org/reproduceme#Purity">
        <rdfs:subClassOf rdf:resource="http://purl.org/net/p-plan#Variable"/>
        <rdfs:comment xml:lang="en">The purity of a substance.</rdfs:comment>
        <rdfs:label xml:lang="en">Purity</rdfs:label>
    </owl:Class>
    


    <!-- https://w3id.org/reproduceme#QualityControl -->

    <owl:Class rdf:about="https://w3id.org/reproduceme#QualityControl">
        <rdfs:subClassOf rdf:resource="http://purl.org/net/p-plan#Variable"/>
        <rdfs:comment xml:lang="en">A technique to check and control the quality of an entity.</rdfs:comment>
        <rdfs:label>QualityControl</rdfs:label>
    </owl:Class>
    


    <!-- https://w3id.org/reproduceme#RNA -->

    <owl:Class rdf:about="https://w3id.org/reproduceme#RNA">
        <rdfs:subClassOf rdf:resource="https://w3id.org/reproduceme#ExperimentMaterial"/>
        <rdfs:comment xml:lang="en">Ribonucleic acid (RNA) is a polymeric molecule essential in various biological roles in coding, decoding, regulation, and expression of genes.</rdfs:comment>
        <rdfs:label xml:lang="en">RNA</rdfs:label>
    </owl:Class>
    


    <!-- https://w3id.org/reproduceme#RNAInjection -->

    <owl:Class rdf:about="https://w3id.org/reproduceme#RNAInjection">
        <rdfs:subClassOf rdf:resource="https://w3id.org/reproduceme#MaterialPreparationStep"/>
        <rdfs:label xml:lang="en">RNA Injection</rdfs:label>
    </owl:Class>
    


    <!-- https://w3id.org/reproduceme#ROI -->

    <owl:Class rdf:about="https://w3id.org/reproduceme#ROI">
        <rdfs:subClassOf rdf:resource="https://w3id.org/reproduceme#ImageSetting"/>
        <rdfs:comment xml:lang="en">A four dimensional &apos;Region of Interest&apos;. If they are not used, and the Image has more than one plane, the entire set of planes is assumed to be included in the ROI.</rdfs:comment>
        <rdfs:isDefinedBy rdf:resource="http://www.openmicroscopy.org/Schemas/Documentation/Generated/OME-2016-06/ome_xsd.html#ROI"/>
        <rdfs:label xml:lang="en">Region of Interest</rdfs:label>
    </owl:Class>
    


    <!-- https://w3id.org/reproduceme#Rating -->

    <owl:Class rdf:about="https://w3id.org/reproduceme#Rating">
        <rdfs:subClassOf rdf:resource="http://purl.org/net/p-plan#Variable"/>
        <rdfs:comment xml:lang="en">The overall review provided by an agent to a thing.</rdfs:comment>
        <rdfs:label xml:lang="en">Rating</rdfs:label>
    </owl:Class>
    


    <!-- https://w3id.org/reproduceme#RawData -->

    <owl:Class rdf:about="https://w3id.org/reproduceme#RawData">
        <rdfs:subClassOf rdf:resource="https://w3id.org/reproduceme#ExperimentalData"/>
        <rdfs:comment xml:lang="en">The data directly generated from an experiment without any modification or processing.</rdfs:comment>
        <rdfs:label xml:lang="en">Raw Data</rdfs:label>
    </owl:Class>
    


    <!-- https://w3id.org/reproduceme#ReactionCondition -->

    <owl:Class rdf:about="https://w3id.org/reproduceme#ReactionCondition">
        <rdfs:subClassOf rdf:resource="https://w3id.org/reproduceme#EnvironmentAttribute"/>
        <rdfs:label>Reaction Condition</rdfs:label>
    </owl:Class>
    


    <!-- https://w3id.org/reproduceme#ReadOutRate -->

    <owl:Class rdf:about="https://w3id.org/reproduceme#ReadOutRate">
        <rdfs:subClassOf rdf:resource="https://w3id.org/reproduceme#DetectorSetting"/>
        <rdfs:comment xml:lang="en">The speed at which the detector can count pixels. This is the bytes per second that can be read from the detector</rdfs:comment>
        <rdfs:isDefinedBy rdf:resource="http://www.openmicroscopy.org/Schemas/Documentation/Generated/OME-2016-06/ome_xsd.html#DetectorSettings_ReadOutRate"/>
        <rdfs:label xml:lang="en">ReadOut Rate</rdfs:label>
    </owl:Class>
    


    <!-- https://w3id.org/reproduceme#Reagent -->

    <owl:Class rdf:about="https://w3id.org/reproduceme#Reagent">
        <rdfs:subClassOf rdf:resource="https://w3id.org/reproduceme#ExperimentalData"/>
        <rdfs:comment xml:lang="en">A chemical or a physical parameter used in an experiment.</rdfs:comment>
        <rdfs:isDefinedBy rdf:resource="http://www.openmicroscopy.org/Schemas/Documentation/Generated/OME-2016-06/ome_xsd.html#Reagent"/>
        <rdfs:label xml:lang="en">Reagent</rdfs:label>
    </owl:Class>
    


    <!-- https://w3id.org/reproduceme#ReagentSetDescription -->

    <owl:Class rdf:about="https://w3id.org/reproduceme#ReagentSetDescription">
        <rdfs:subClassOf rdf:resource="https://w3id.org/reproduceme#ScreenSetting"/>
        <rdfs:comment xml:lang="en">The Pulse mode of the laser.</rdfs:comment>
        <rdfs:isDefinedBy rdf:resource="http://www.openmicroscopy.org/Schemas/Documentation/Generated/OME-2016-06/ome_xsd.html#Screen_ReagentSetDescription"/>
        <rdfs:label xml:lang="en">ReagentSet Description</rdfs:label>
    </owl:Class>
    


    <!-- https://w3id.org/reproduceme#ReagentSetIdentifier -->

    <owl:Class rdf:about="https://w3id.org/reproduceme#ReagentSetIdentifier">
        <rdfs:subClassOf rdf:resource="https://w3id.org/reproduceme#ScreenSetting"/>
        <rdfs:label xml:lang="en">ReagentSetIdentifier</rdfs:label>
    </owl:Class>
    


    <!-- https://w3id.org/reproduceme#RefractiveIndex -->

    <owl:Class rdf:about="https://w3id.org/reproduceme#RefractiveIndex">
        <rdfs:subClassOf rdf:resource="https://w3id.org/reproduceme#ObjectiveSettings"/>
        <rdfs:comment xml:lang="en">The RefractiveIndex is that of the immersion medium.</rdfs:comment>
        <rdfs:isDefinedBy rdf:resource="http://www.openmicroscopy.org/Schemas/Documentation/Generated/OME-2016-06/ome_xsd.html#ObjectiveSettings_RefractiveIndex"/>
        <rdfs:label xml:lang="en">Refractive Index</rdfs:label>
    </owl:Class>
    


    <!-- https://w3id.org/reproduceme#RenderingDef -->

    <owl:Class rdf:about="https://w3id.org/reproduceme#RenderingDef">
        <rdfs:subClassOf rdf:resource="https://w3id.org/reproduceme#PixelsSetting"/>
        <rdfs:label xml:lang="en">Rendering Def</rdfs:label>
    </owl:Class>
    


    <!-- https://w3id.org/reproduceme#RenderingModel -->

    <owl:Class rdf:about="https://w3id.org/reproduceme#RenderingModel">
        <rdfs:subClassOf rdf:resource="https://w3id.org/reproduceme#ImageSetting"/>
        <rdfs:label xml:lang="en">Rendering Model</rdfs:label>
    </owl:Class>
    


    <!-- https://w3id.org/reproduceme#RepetitionRate -->

    <owl:Class rdf:about="https://w3id.org/reproduceme#RepetitionRate">
        <rdfs:subClassOf rdf:resource="https://w3id.org/reproduceme#LaserSetting"/>
        <rdfs:comment xml:lang="en">The is the rate in Hz at which the laser pulses if the Pulse type is &apos;Repetitive&apos;.</rdfs:comment>
        <rdfs:isDefinedBy rdf:resource="http://www.openmicroscopy.org/Schemas/Documentation/Generated/OME-2016-06/ome_xsd.html#Laser_RepetitionRate"/>
        <rdfs:label xml:lang="en">Repetition Rate</rdfs:label>
    </owl:Class>
    


    <!-- https://w3id.org/reproduceme#ResearchGroup -->

    <owl:Class rdf:about="https://w3id.org/reproduceme#ResearchGroup">
        <rdfs:subClassOf rdf:resource="http://www.w3.org/ns/prov#Organization"/>
        <rdfs:comment>Group is an organization which belongs to a department of an institution consisting of people responsible for research and education.</rdfs:comment>
        <rdfs:label xml:lang="en">Research Group</rdfs:label>
    </owl:Class>
    


    <!-- https://w3id.org/reproduceme#ResearchProject -->

    <owl:Class rdf:about="https://w3id.org/reproduceme#ResearchProject">
        <rdfs:subClassOf rdf:resource="http://www.w3.org/ns/prov#Organization"/>
        <rdfs:comment xml:lang="en">A person or collaborative group working on a research plan to achieve certain goals.</rdfs:comment>
        <rdfs:label xml:lang="en">Research Project</rdfs:label>
    </owl:Class>
    


    <!-- https://w3id.org/reproduceme#RestrictionEnzyme -->

    <owl:Class rdf:about="https://w3id.org/reproduceme#RestrictionEnzyme">
        <rdfs:subClassOf rdf:resource="https://w3id.org/reproduceme#ExperimentMaterial"/>
        <rdfs:comment xml:lang="en">A restriction enzyme or restriction endonuclease is an enzyme that cleaves DNA into fragments at or near specific recognition sites within the molecule known as restriction sites.</rdfs:comment>
        <rdfs:label xml:lang="en">Restriction Enzyme</rdfs:label>
    </owl:Class>
    


    <!-- https://w3id.org/reproduceme#RestrictionSite -->

    <owl:Class rdf:about="https://w3id.org/reproduceme#RestrictionSite">
        <rdfs:subClassOf rdf:resource="https://w3id.org/reproduceme#EnvironmentAttribute"/>
        <rdfs:label>RestrictionSite</rdfs:label>
    </owl:Class>
    


    <!-- https://w3id.org/reproduceme#Result -->

    <owl:Class rdf:about="https://w3id.org/reproduceme#Result">
        <rdfs:subClassOf rdf:resource="https://w3id.org/reproduceme#ExperimentalData"/>
        <rdfs:comment xml:lang="en">The output of a step.</rdfs:comment>
        <rdfs:label xml:lang="en">Result</rdfs:label>
    </owl:Class>
    


    <!-- https://w3id.org/reproduceme#RetrospectiveProvenance -->

    <owl:Class rdf:about="https://w3id.org/reproduceme#RetrospectiveProvenance">
        <rdfs:subClassOf rdf:resource="https://w3id.org/reproduceme#ExperimentalData"/>
        <rdfs:comment xml:lang="en">The provenance information of what happened when an activity is performed.</rdfs:comment>
        <rdfs:label xml:lang="en">Retrospective Provenance</rdfs:label>
    </owl:Class>
    


    <!-- https://w3id.org/reproduceme#RightsandPermissionsDocument -->

    <owl:Class rdf:about="https://w3id.org/reproduceme#RightsandPermissionsDocument">
        <rdfs:subClassOf rdf:resource="https://w3id.org/reproduceme#File"/>
        <rdfs:comment xml:lang="en">The document which tells whether other scientists are allowed to use or modify the data.</rdfs:comment>
        <rdfs:label xml:lang="en">Rights and Permissions Document</rdfs:label>
    </owl:Class>
    


    <!-- https://w3id.org/reproduceme#RowNamingConvention -->

    <owl:Class rdf:about="https://w3id.org/reproduceme#RowNamingConvention">
        <rdfs:subClassOf rdf:resource="https://w3id.org/reproduceme#PlateSetting"/>
        <rdfs:comment xml:lang="en">The Convention for Naming rows in plate.</rdfs:comment>
        <rdfs:isDefinedBy rdf:resource="http://www.openmicroscopy.org/Schemas/Documentation/Generated/OME-2016-06/ome_xsd.html#Plate_RowNamingConvention"/>
        <rdfs:label xml:lang="en">RowNaming Convention</rdfs:label>
    </owl:Class>
    


    <!-- https://w3id.org/reproduceme#Rows -->

    <owl:Class rdf:about="https://w3id.org/reproduceme#Rows">
        <rdfs:subClassOf rdf:resource="https://w3id.org/reproduceme#PlateSetting"/>
        <rdfs:comment xml:lang="en">The number of rows in the plate.</rdfs:comment>
        <rdfs:isDefinedBy rdf:resource="http://www.openmicroscopy.org/Schemas/Documentation/Generated/OME-2016-06/ome_xsd.html#Plate_Rows"/>
        <rdfs:label xml:lang="en">Rows</rdfs:label>
    </owl:Class>
    


    <!-- https://w3id.org/reproduceme#SamplesPerPixel -->

    <owl:Class rdf:about="https://w3id.org/reproduceme#SamplesPerPixel">
        <rdfs:subClassOf rdf:resource="https://w3id.org/reproduceme#ChannelSetting"/>
        <rdfs:comment xml:lang="en">The number of samples the detector takes to form each pixel value.</rdfs:comment>
        <rdfs:isDefinedBy rdf:resource="http://www.openmicroscopy.org/Schemas/Documentation/Generated/OME-2016-06/ome_xsd.html#Channel_SamplesPerPixel"/>
        <rdfs:label xml:lang="en">Samples Per Pixel</rdfs:label>
    </owl:Class>
    


    <!-- https://w3id.org/reproduceme#Screen -->

    <owl:Class rdf:about="https://w3id.org/reproduceme#Screen">
        <rdfs:subClassOf rdf:resource="https://w3id.org/reproduceme#Image"/>
        <rdfs:comment xml:lang="en">The Screen element is a grouping for Plates.</rdfs:comment>
        <rdfs:isDefinedBy rdf:resource="http://www.openmicroscopy.org/Schemas/Documentation/Generated/OME-2016-06/ome_xsd.html#Screen"/>
        <rdfs:label xml:lang="en">Screen</rdfs:label>
    </owl:Class>
    


    <!-- https://w3id.org/reproduceme#ScreenSetting -->

    <owl:Class rdf:about="https://w3id.org/reproduceme#ScreenSetting">
        <rdfs:subClassOf rdf:resource="https://w3id.org/reproduceme#ImageSetting"/>
        <rdfs:comment xml:lang="en">The properties of a High Content Screen.</rdfs:comment>
        <rdfs:label xml:lang="en">Screen Setting</rdfs:label>
    </owl:Class>
    


    <!-- https://w3id.org/reproduceme#Script -->

    <owl:Class rdf:about="https://w3id.org/reproduceme#Script">
        <rdfs:subClassOf rdf:resource="http://purl.org/net/p-plan#Plan"/>
        <rdfs:subClassOf rdf:resource="https://w3id.org/reproduceme#ExperimentalData"/>
        <rdfs:comment xml:lang="en">A computer program written to perform a task in a scripting language.</rdfs:comment>
        <rdfs:label xml:lang="en">Script</rdfs:label>
    </owl:Class>
    


    <!-- https://w3id.org/reproduceme#SenseSequence -->

    <owl:Class rdf:about="https://w3id.org/reproduceme#SenseSequence">
        <rdfs:subClassOf rdf:resource="http://purl.org/net/p-plan#Variable"/>
        <rdfs:label>SenseSequence</rdfs:label>
    </owl:Class>
    


    <!-- https://w3id.org/reproduceme#Sequencing -->

    <owl:Class rdf:about="https://w3id.org/reproduceme#Sequencing">
        <rdfs:subClassOf rdf:resource="https://w3id.org/reproduceme#MaterialPreparationStep"/>
        <rdfs:label xml:lang="en">Sequencing</rdfs:label>
    </owl:Class>
    


    <!-- https://w3id.org/reproduceme#SerialNumber -->

    <owl:Class rdf:about="https://w3id.org/reproduceme#SerialNumber">
        <rdfs:subClassOf rdf:resource="https://w3id.org/reproduceme#ManufactuerSpec"/>
        <rdfs:comment xml:lang="en">The serial number of the component.</rdfs:comment>
        <rdfs:isDefinedBy rdf:resource="http://www.openmicroscopy.org/Schemas/Documentation/Generated/OME-2016-06/ome_xsd.html#ManufacturerSpec_SerialNumber"/>
        <rdfs:label xml:lang="en">Serial Number</rdfs:label>
    </owl:Class>
    


    <!-- https://w3id.org/reproduceme#Session -->

    <owl:Class rdf:about="https://w3id.org/reproduceme#Session">
        <rdfs:subClassOf rdf:resource="http://purl.org/net/p-plan#Activity"/>
        <rdfs:comment xml:lang="en">A period of activity between a user is logged in and logged out of a system. For example, A OMERO session, JupyterNotebook session.</rdfs:comment>
        <rdfs:label xml:lang="en">Session</rdfs:label>
    </owl:Class>
    


    <!-- https://w3id.org/reproduceme#SessionSetting -->

    <owl:Class rdf:about="https://w3id.org/reproduceme#SessionSetting">
        <rdfs:subClassOf rdf:resource="https://w3id.org/reproduceme#Setting"/>
        <rdfs:comment xml:lang="en">A setting of a system in a session.</rdfs:comment>
        <rdfs:label xml:lang="en">Session Setting</rdfs:label>
    </owl:Class>
    


    <!-- https://w3id.org/reproduceme#Setting -->

    <owl:Class rdf:about="https://w3id.org/reproduceme#Setting">
        <rdfs:subClassOf rdf:resource="http://purl.org/net/p-plan#Variable"/>
        <rdfs:subClassOf rdf:resource="http://www.w3.org/ns/prov#Entity"/>
        <rdfs:comment xml:lang="en">The parameters or the situation in which the experiment was performed.</rdfs:comment>
        <rdfs:label xml:lang="en">Setting</rdfs:label>
    </owl:Class>
    


    <!-- https://w3id.org/reproduceme#Shape -->

    <owl:Class rdf:about="https://w3id.org/reproduceme#Shape">
        <rdfs:subClassOf rdf:resource="https://w3id.org/reproduceme#ImageSetting"/>
        <rdfs:comment xml:lang="en">The shape element contains a single specific ROI shape and links that to any channels, and a timepoint and a z-section. It also
records any transform applied to the ROI shape.</rdfs:comment>
        <rdfs:isDefinedBy rdf:resource="http://www.openmicroscopy.org/Schemas/Documentation/Generated/OME-2016-06/ome_xsd.html#Shape"/>
        <rdfs:label xml:lang="en">Shape</rdfs:label>
    </owl:Class>
    


    <!-- https://w3id.org/reproduceme#SignificantBits -->

    <owl:Class rdf:about="https://w3id.org/reproduceme#SignificantBits">
        <rdfs:subClassOf rdf:resource="https://w3id.org/reproduceme#PixelsSetting"/>
        <rdfs:comment xml:lang="en">The number of bits within the type storing each pixel that are significant. For e.g. you can store 12 bit data within a 16 bit type.</rdfs:comment>
        <rdfs:isDefinedBy rdf:resource="http://www.openmicroscopy.org/Schemas/Documentation/Generated/OME-2016-06/ome_xsd.html#Pixels_SignificantBits"/>
        <rdfs:label xml:lang="en">Significant Bits</rdfs:label>
    </owl:Class>
    


    <!-- https://w3id.org/reproduceme#Size -->

    <owl:Class rdf:about="https://w3id.org/reproduceme#Size">
        <rdfs:subClassOf rdf:resource="https://w3id.org/reproduceme#Setting"/>
        <rdfs:comment xml:lang="en">A dimension of a thing.</rdfs:comment>
        <rdfs:label xml:lang="en">Size</rdfs:label>
    </owl:Class>
    


    <!-- https://w3id.org/reproduceme#SizeC -->

    <owl:Class rdf:about="https://w3id.org/reproduceme#SizeC">
        <rdfs:subClassOf rdf:resource="https://w3id.org/reproduceme#PixelsSetting"/>
        <rdfs:comment xml:lang="en">Dimensional size of pixel data array</rdfs:comment>
        <rdfs:isDefinedBy rdf:resource="http://www.openmicroscopy.org/Schemas/Documentation/Generated/OME-2016-06/ome_xsd.html#Pixels_SizeC"/>
        <rdfs:label xml:lang="en">SizeC</rdfs:label>
    </owl:Class>
    


    <!-- https://w3id.org/reproduceme#SizeT -->

    <owl:Class rdf:about="https://w3id.org/reproduceme#SizeT">
        <rdfs:subClassOf rdf:resource="https://w3id.org/reproduceme#PixelsSetting"/>
        <rdfs:comment xml:lang="en">Dimensional size of pixel data array</rdfs:comment>
        <rdfs:isDefinedBy rdf:resource="http://www.openmicroscopy.org/Schemas/Documentation/Generated/OME-2016-06/ome_xsd.html#Pixels_SizeT"/>
        <rdfs:label xml:lang="en">SizeT</rdfs:label>
    </owl:Class>
    


    <!-- https://w3id.org/reproduceme#SizeX -->

    <owl:Class rdf:about="https://w3id.org/reproduceme#SizeX">
        <rdfs:subClassOf rdf:resource="https://w3id.org/reproduceme#PixelsSetting"/>
        <rdfs:comment xml:lang="en">Dimensional size of pixel data array</rdfs:comment>
        <rdfs:isDefinedBy rdf:resource="http://www.openmicroscopy.org/Schemas/Documentation/Generated/OME-2016-06/ome_xsd.html#Pixels_SizeX"/>
        <rdfs:label xml:lang="en">SizeX</rdfs:label>
    </owl:Class>
    


    <!-- https://w3id.org/reproduceme#SizeY -->

    <owl:Class rdf:about="https://w3id.org/reproduceme#SizeY">
        <rdfs:subClassOf rdf:resource="https://w3id.org/reproduceme#PixelsSetting"/>
        <rdfs:comment xml:lang="en">Dimensional size of pixel data array</rdfs:comment>
        <rdfs:isDefinedBy rdf:resource="http://www.openmicroscopy.org/Schemas/Documentation/Generated/OME-2016-06/ome_xsd.html#Pixels_SizeY"/>
        <rdfs:label xml:lang="en">SizeY</rdfs:label>
    </owl:Class>
    


    <!-- https://w3id.org/reproduceme#SizeZ -->

    <owl:Class rdf:about="https://w3id.org/reproduceme#SizeZ">
        <rdfs:subClassOf rdf:resource="https://w3id.org/reproduceme#PixelsSetting"/>
        <rdfs:comment xml:lang="en">Dimensional size of pixel data array</rdfs:comment>
        <rdfs:isDefinedBy rdf:resource="http://www.openmicroscopy.org/Schemas/Documentation/Generated/OME-2016-06/ome_xsd.html#Pixels_SizeZ"/>
        <rdfs:label xml:lang="en">SizeZ</rdfs:label>
    </owl:Class>
    


    <!-- https://w3id.org/reproduceme#Software -->

    <owl:Class rdf:about="https://w3id.org/reproduceme#Software">
        <rdfs:subClassOf rdf:resource="https://w3id.org/reproduceme#Setting"/>
        <rdfs:comment xml:lang="en">The computer program which performs a particular task or tasks.</rdfs:comment>
        <rdfs:label xml:lang="en">Software</rdfs:label>
    </owl:Class>
    


    <!-- https://w3id.org/reproduceme#Solution -->

    <owl:Class rdf:about="https://w3id.org/reproduceme#Solution">
        <rdfs:subClassOf rdf:resource="https://w3id.org/reproduceme#ExperimentMaterial"/>
        <rdfs:comment xml:lang="en">A homogeneous mixture of substances.
For example, a chemical solution used in an experiment.</rdfs:comment>
        <rdfs:label xml:lang="en">Solution</rdfs:label>
    </owl:Class>
    


    <!-- https://w3id.org/reproduceme#Solvent -->

    <owl:Class rdf:about="https://w3id.org/reproduceme#Solvent">
        <rdfs:subClassOf rdf:resource="http://purl.org/net/p-plan#Variable"/>
        <rdfs:comment xml:lang="en">A substance to dissolve other substances.</rdfs:comment>
        <rdfs:label xml:lang="en">Solvent</rdfs:label>
    </owl:Class>
    


    <!-- https://w3id.org/reproduceme#Source -->

    <owl:Class rdf:about="https://w3id.org/reproduceme#Source">
        <rdfs:subClassOf rdf:resource="http://purl.org/net/p-plan#Variable"/>
        <rdfs:comment xml:lang="en">The input of each cell in a Jupyter Notebook is described as Source.</rdfs:comment>
        <rdfs:label xml:lang="en">Source</rdfs:label>
    </owl:Class>
    


    <!-- https://w3id.org/reproduceme#Specimen -->

    <owl:Class rdf:about="https://w3id.org/reproduceme#Specimen">
        <rdfs:subClassOf rdf:resource="https://w3id.org/reproduceme#ExperimentMaterial"/>
        <rdfs:comment xml:lang="en">Specimen is a part of a thing used in an Experiment or a study to determine the character of the whole thing.</rdfs:comment>
        <rdfs:label xml:lang="en">Specimen</rdfs:label>
    </owl:Class>
    


    <!-- https://w3id.org/reproduceme#StageLabel -->

    <owl:Class rdf:about="https://w3id.org/reproduceme#StageLabel">
        <rdfs:subClassOf rdf:resource="https://w3id.org/reproduceme#ImageSetting"/>
        <rdfs:comment xml:lang="en">The StageLabel is used to specify a name and position for a stage position in the microscope&apos;s reference frame.</rdfs:comment>
        <rdfs:isDefinedBy rdf:resource="http://www.openmicroscopy.org/Schemas/Documentation/Generated/OME-2016-06/ome_xsd.html#StageLabel"/>
        <rdfs:label xml:lang="en">Stage Label</rdfs:label>
    </owl:Class>
    


    <!-- https://w3id.org/reproduceme#StandardOperatingProcedure -->

    <owl:Class rdf:about="https://w3id.org/reproduceme#StandardOperatingProcedure">
        <rdfs:subClassOf rdf:resource="http://purl.org/net/p-plan#Plan"/>
        <rdfs:comment xml:lang="en">A set of steb-by-step instructions  to carry out a complex routine.</rdfs:comment>
        <rdfs:label xml:lang="en">Standard Operating Procedure</rdfs:label>
    </owl:Class>
    


    <!-- https://w3id.org/reproduceme#Status -->

    <owl:Class rdf:about="https://w3id.org/reproduceme#Status">
        <rdfs:subClassOf rdf:resource="https://w3id.org/reproduceme#PlateSetting"/>
        <rdfs:comment xml:lang="en">A textual annotation of the current state of the plate with respect to the experiment work-flow; e.g. 1. Seed cell: done; 2. Transfection: done;      3. Gel doc: todo.</rdfs:comment>
        <rdfs:isDefinedBy rdf:resource="http://www.openmicroscopy.org/Schemas/Documentation/Generated/OME-2016-06/ome_xsd.html#Plate_Status"/>
        <rdfs:label xml:lang="en">Plate Status</rdfs:label>
    </owl:Class>
    


    <!-- https://w3id.org/reproduceme#StockSolution -->

    <owl:Class rdf:about="https://w3id.org/reproduceme#StockSolution">
        <rdfs:subClassOf rdf:resource="https://w3id.org/reproduceme#Solution"/>
        <rdfs:label xml:lang="en">Stock Solution</rdfs:label>
    </owl:Class>
    


    <!-- https://w3id.org/reproduceme#StructuralFormula -->

    <owl:Class rdf:about="https://w3id.org/reproduceme#StructuralFormula">
        <rdfs:subClassOf rdf:resource="http://purl.org/net/p-plan#Variable"/>
        <rdfs:comment xml:lang="en">The Structural Formula of a chemical substance.</rdfs:comment>
        <rdfs:label xml:lang="en">Structural Formula</rdfs:label>
    </owl:Class>
    


    <!-- https://w3id.org/reproduceme#Study -->

    <owl:Class rdf:about="https://w3id.org/reproduceme#Study">
        <rdfs:subClassOf rdf:resource="http://purl.org/net/p-plan#Plan"/>
        <rdfs:comment>A process to examine and analyze a data object to answer questions and discover new facts about it.</rdfs:comment>
        <rdfs:label>Study</rdfs:label>
    </owl:Class>
    


    <!-- https://w3id.org/reproduceme#SubExperiment -->

    <owl:Class rdf:about="https://w3id.org/reproduceme#SubExperiment">
        <rdfs:subClassOf rdf:resource="http://purl.org/net/p-plan#Step"/>
        <rdfs:label xml:lang="en">SubExperiment</rdfs:label>
    </owl:Class>
    


    <!-- https://w3id.org/reproduceme#SupportedFileFormat -->

    <owl:Class rdf:about="https://w3id.org/reproduceme#SupportedFileFormat">
        <rdfs:subClassOf rdf:resource="https://w3id.org/reproduceme#BioFormats"/>
        <rdfs:comment xml:lang="en">The file formats supported by BIO-Format</rdfs:comment>
        <rdfs:label xml:lang="en">Supported File Format</rdfs:label>
    </owl:Class>
    


    <!-- https://w3id.org/reproduceme#Tag -->

    <owl:Class rdf:about="https://w3id.org/reproduceme#Tag">
        <rdfs:subClassOf rdf:resource="https://w3id.org/reproduceme#ExperimentalData"/>
        <rdfs:comment xml:lang="en">A label attached to something to identify it.
For example, an experiment tag to identify and categorize the experiments.</rdfs:comment>
        <rdfs:label xml:lang="en">Tag</rdfs:label>
    </owl:Class>
    


    <!-- https://w3id.org/reproduceme#Tagging -->

    <owl:Class rdf:about="https://w3id.org/reproduceme#Tagging">
        <rdfs:subClassOf rdf:resource="https://w3id.org/reproduceme#ExperimentSetup"/>
        <rdfs:comment xml:lang="en">The process of tagging with tags.</rdfs:comment>
        <rdfs:label xml:lang="en">Tagging</rdfs:label>
    </owl:Class>
    


    <!-- https://w3id.org/reproduceme#Temperature -->

    <owl:Class rdf:about="https://w3id.org/reproduceme#Temperature">
        <rdfs:subClassOf rdf:resource="https://w3id.org/reproduceme#ImagingEnvironment"/>
        <rdfs:comment xml:lang="en">The temperature of the imaging environment</rdfs:comment>
        <rdfs:isDefinedBy rdf:resource="http://www.openmicroscopy.org/Schemas/Documentation/Generated/OME-2016-06/ome_xsd.html#ImagingEnvironment_Temperature"/>
        <rdfs:label xml:lang="en">Temperature</rdfs:label>
    </owl:Class>
    


    <!-- https://w3id.org/reproduceme#TheC -->

    <owl:Class rdf:about="https://w3id.org/reproduceme#TheC">
        <rdfs:subClassOf rdf:resource="https://w3id.org/reproduceme#PlaneSetting"/>
        <rdfs:comment xml:lang="en">The channel the plane is for.</rdfs:comment>
        <rdfs:isDefinedBy rdf:resource="http://www.openmicroscopy.org/Schemas/Documentation/Generated/OME-2016-06/ome_xsd.html#Plane_TheC"/>
        <rdfs:label xml:lang="en">TheC</rdfs:label>
    </owl:Class>
    


    <!-- https://w3id.org/reproduceme#TheT -->

    <owl:Class rdf:about="https://w3id.org/reproduceme#TheT">
        <rdfs:subClassOf rdf:resource="https://w3id.org/reproduceme#PlaneSetting"/>
        <rdfs:comment xml:lang="en">The timepoint the plane is for.</rdfs:comment>
        <rdfs:isDefinedBy rdf:resource="http://www.openmicroscopy.org/Schemas/Documentation/Generated/OME-2016-06/ome_xsd.html#Plane_TheT"/>
        <rdfs:label xml:lang="en">TheT</rdfs:label>
    </owl:Class>
    


    <!-- https://w3id.org/reproduceme#TheZ -->

    <owl:Class rdf:about="https://w3id.org/reproduceme#TheZ">
        <rdfs:subClassOf rdf:resource="https://w3id.org/reproduceme#PlaneSetting"/>
        <rdfs:comment xml:lang="en">The timepoint the plane is for.</rdfs:comment>
        <rdfs:isDefinedBy rdf:resource="http://www.openmicroscopy.org/Schemas/Documentation/Generated/OME-2016-06/ome_xsd.html#Plane_TheZ"/>
        <rdfs:label xml:lang="en">TheZ</rdfs:label>
    </owl:Class>
    


    <!-- https://w3id.org/reproduceme#Thumbnail -->

    <owl:Class rdf:about="https://w3id.org/reproduceme#Thumbnail">
        <rdfs:subClassOf rdf:resource="https://w3id.org/reproduceme#ImageSetting"/>
        <rdfs:comment xml:lang="en">A short representation of an entity.</rdfs:comment>
        <rdfs:label xml:lang="en">Thumbnail</rdfs:label>
    </owl:Class>
    


    <!-- https://w3id.org/reproduceme#TimeIncrement -->

    <owl:Class rdf:about="https://w3id.org/reproduceme#TimeIncrement">
        <rdfs:subClassOf rdf:resource="https://w3id.org/reproduceme#PixelsSetting"/>
        <rdfs:comment xml:lang="en">TimeIncrement is used for time series that have a global timing specification instead of per-timepoint timing info.
For example in a video stream.</rdfs:comment>
        <rdfs:isDefinedBy rdf:resource="http://www.openmicroscopy.org/Schemas/Documentation/Generated/OME-2016-06/ome_xsd.html#Pixels_TimeIncrement"/>
        <rdfs:label xml:lang="en">TimeIncrement</rdfs:label>
    </owl:Class>
    


    <!-- https://w3id.org/reproduceme#Transfection -->

    <owl:Class rdf:about="https://w3id.org/reproduceme#Transfection">
        <rdfs:subClassOf rdf:resource="https://w3id.org/reproduceme#MaterialPreparationStep"/>
        <rdfs:label xml:lang="en">Transfection</rdfs:label>
    </owl:Class>
    


    <!-- https://w3id.org/reproduceme#Transmittance -->

    <owl:Class rdf:about="https://w3id.org/reproduceme#Transmittance">
        <rdfs:subClassOf rdf:resource="https://w3id.org/reproduceme#TransmittanceRange"/>
        <rdfs:comment xml:lang="en">The amount of light the filter transmits at a maximum [units:none] A fraction, as a value from 0.0 to 1.0.</rdfs:comment>
        <rdfs:isDefinedBy rdf:resource="http://www.openmicroscopy.org/Schemas/Documentation/Generated/OME-2016-06/ome_xsd.html#TransmittanceRange_Transmittance"/>
        <rdfs:label xml:lang="en">Transmittance</rdfs:label>
    </owl:Class>
    


    <!-- https://w3id.org/reproduceme#TransmittanceRange -->

    <owl:Class rdf:about="https://w3id.org/reproduceme#TransmittanceRange">
        <rdfs:subClassOf rdf:resource="https://w3id.org/reproduceme#FilterSetting"/>
        <rdfs:comment xml:lang="en">The range of wavelengths that are transmitted by the filter.</rdfs:comment>
        <rdfs:isDefinedBy rdf:resource="http://www.openmicroscopy.org/Schemas/Documentation/Generated/OME-2016-06/ome_xsd.html#TransmittanceRange"/>
        <rdfs:label xml:lang="en">Transmittance Range</rdfs:label>
    </owl:Class>
    


    <!-- https://w3id.org/reproduceme#Treatment -->

    <owl:Class rdf:about="https://w3id.org/reproduceme#Treatment">
        <rdfs:subClassOf rdf:resource="https://w3id.org/reproduceme#ExperimentSetup"/>
        <rdfs:label>Treatment</rdfs:label>
    </owl:Class>
    


    <!-- https://w3id.org/reproduceme#Trial -->

    <owl:Class rdf:about="https://w3id.org/reproduceme#Trial">
        <rdfs:subClassOf rdf:resource="http://purl.org/net/p-plan#Activity"/>
        <rdfs:comment xml:lang="en">A run or execution of an activity.
For example, one execution of a script.</rdfs:comment>
        <rdfs:label xml:lang="en">Trial</rdfs:label>
    </owl:Class>
    


    <!-- https://w3id.org/reproduceme#Unit -->

    <owl:Class rdf:about="https://w3id.org/reproduceme#Unit">
        <rdfs:subClassOf rdf:resource="https://w3id.org/reproduceme#Setting"/>
        <rdfs:comment xml:lang="en">A standard quantity of measurement.</rdfs:comment>
        <rdfs:label xml:lang="en">Unit</rdfs:label>
    </owl:Class>
    


    <!-- https://w3id.org/reproduceme#Vector -->

    <owl:Class rdf:about="https://w3id.org/reproduceme#Vector">
        <rdfs:subClassOf rdf:resource="https://w3id.org/reproduceme#ExperimentMaterial"/>
        <rdfs:comment xml:lang="en">A DNA molecule used as a vehicle to artificially carry foreign genetic material into another cell.</rdfs:comment>
        <rdfs:label xml:lang="en">Vector</rdfs:label>
    </owl:Class>
    


    <!-- https://w3id.org/reproduceme#Verification -->

    <owl:Class rdf:about="https://w3id.org/reproduceme#Verification">
        <rdfs:subClassOf rdf:resource="https://w3id.org/reproduceme#MaterialPreparationStep"/>
        <rdfs:label xml:lang="en">Verification</rdfs:label>
    </owl:Class>
    


    <!-- https://w3id.org/reproduceme#Version -->

    <owl:Class rdf:about="https://w3id.org/reproduceme#Version">
        <rdfs:subClassOf rdf:resource="https://w3id.org/reproduceme#Setting"/>
        <rdfs:comment xml:lang="en">A property of an entity which describes its difference with respect to its earlier form.</rdfs:comment>
        <rdfs:label xml:lang="en">Version</rdfs:label>
    </owl:Class>
    


    <!-- https://w3id.org/reproduceme#Voltage -->

    <owl:Class rdf:about="https://w3id.org/reproduceme#Voltage">
        <rdfs:subClassOf rdf:resource="https://w3id.org/reproduceme#DetectorSetting"/>
        <rdfs:comment xml:lang="en">The Voltage of the detector</rdfs:comment>
        <rdfs:isDefinedBy rdf:resource="http://www.openmicroscopy.org/Schemas/Documentation/Generated/OME-2016-06/ome_xsd.html#Detector_Voltage"/>
        <rdfs:label xml:lang="en">Voltage</rdfs:label>
    </owl:Class>
    


    <!-- https://w3id.org/reproduceme#Wavelength -->

    <owl:Class rdf:about="https://w3id.org/reproduceme#Wavelength">
        <rdfs:subClassOf rdf:resource="https://w3id.org/reproduceme#LaserSetting"/>
        <rdfs:subClassOf rdf:resource="https://w3id.org/reproduceme#LightSettings"/>
        <rdfs:comment xml:lang="en">The Wavelength of the light source.</rdfs:comment>
        <rdfs:isDefinedBy rdf:resource="http://www.openmicroscopy.org/Schemas/Documentation/Generated/OME-2016-06/ome_xsd.html#LightSourceSettings_Wavelength"/>
        <rdfs:label xml:lang="en">Wavelength</rdfs:label>
    </owl:Class>
    


    <!-- https://w3id.org/reproduceme#Well -->

    <owl:Class rdf:about="https://w3id.org/reproduceme#Well">
        <rdfs:subClassOf rdf:resource="https://w3id.org/reproduceme#Image"/>
        <rdfs:comment xml:lang="en">A Well is a component of the Well/Plate/Screen construct to describe screening applications.
A Well has a number of WellSample elements that link to the Images collected in this well.</rdfs:comment>
        <rdfs:isDefinedBy rdf:resource="http://www.openmicroscopy.org/Schemas/Documentation/Generated/OME-2016-06/ome_xsd.html#Well"/>
        <rdfs:label xml:lang="en">Well</rdfs:label>
    </owl:Class>
    


    <!-- https://w3id.org/reproduceme#WellOriginX -->

    <owl:Class rdf:about="https://w3id.org/reproduceme#WellOriginX">
        <rdfs:subClassOf rdf:resource="https://w3id.org/reproduceme#PlateSetting"/>
        <rdfs:comment xml:lang="en">This defines the X position to use for the origin of the fields (individual images) taken in a well. It is used with the X in the WellSample to display the fields
            in the correct position relative to each other. Each Well in the plate has the same well origin.</rdfs:comment>
        <rdfs:isDefinedBy rdf:resource="http://www.openmicroscopy.org/Schemas/Documentation/Generated/OME-2016-06/ome_xsd.html#Plate_WellOriginX"/>
        <rdfs:label xml:lang="en">WellOriginX</rdfs:label>
    </owl:Class>
    


    <!-- https://w3id.org/reproduceme#WellOriginY -->

    <owl:Class rdf:about="https://w3id.org/reproduceme#WellOriginY">
        <rdfs:subClassOf rdf:resource="https://w3id.org/reproduceme#PlateSetting"/>
        <rdfs:comment xml:lang="en">This defines the Y position to use for the origin of the fields (individual images) taken in a well. It is used with the Y in the WellSample to display the fields
            in the correct position relative to each other. Each Well in the plate has the same well origin.</rdfs:comment>
        <rdfs:isDefinedBy rdf:resource="http://www.openmicroscopy.org/Schemas/Documentation/Generated/OME-2016-06/ome_xsd.html#Plate_WellOriginY"/>
        <rdfs:label xml:lang="en">WellOriginY</rdfs:label>
    </owl:Class>
    


    <!-- https://w3id.org/reproduceme#WellSample -->

    <owl:Class rdf:about="https://w3id.org/reproduceme#WellSample">
        <rdfs:subClassOf rdf:resource="https://w3id.org/reproduceme#Image"/>
        <rdfs:comment xml:lang="en">WellSample is an individual image that has been captured within a Well.</rdfs:comment>
        <rdfs:isDefinedBy rdf:resource="http://www.openmicroscopy.org/Schemas/Documentation/Generated/OME-2016-06/ome_xsd.html#WellSample"/>
        <rdfs:label xml:lang="en">Well Sample</rdfs:label>
    </owl:Class>
    


    <!-- https://w3id.org/reproduceme#WorkingDistance -->

    <owl:Class rdf:about="https://w3id.org/reproduceme#WorkingDistance">
        <rdfs:subClassOf rdf:resource="https://w3id.org/reproduceme#ObjectiveSettings"/>
        <rdfs:comment xml:lang="en">The working distance of the lens.</rdfs:comment>
        <rdfs:isDefinedBy rdf:resource="http://www.openmicroscopy.org/Schemas/Documentation/Generated/OME-2016-06/ome_xsd.html#Objective_WorkingDistance"/>
        <rdfs:label xml:lang="en">Working Distance</rdfs:label>
    </owl:Class>
    


    <!-- https://w3id.org/reproduceme#Zoom -->

    <owl:Class rdf:about="https://w3id.org/reproduceme#Zoom">
        <rdfs:subClassOf rdf:resource="https://w3id.org/reproduceme#DetectorSetting"/>
        <rdfs:comment xml:lang="en">The fixed Zoom for a detector.</rdfs:comment>
        <rdfs:isDefinedBy rdf:resource="http://www.openmicroscopy.org/Schemas/Documentation/Generated/OME-2016-06/ome_xsd.html#Detector_Zoom"/>
        <rdfs:label xml:lang="en">Zoom</rdfs:label>
    </owl:Class>
    


    <!-- https://w3id.org/reproduceme#cDNASource -->

    <owl:Class rdf:about="https://w3id.org/reproduceme#cDNASource">
        <rdfs:subClassOf rdf:resource="https://w3id.org/reproduceme#ExperimentMaterial"/>
        <rdfs:comment xml:lang="en">Complementary DNA source</rdfs:comment>
        <rdfs:label xml:lang="en">cDNA Source</rdfs:label>
    </owl:Class>
    


    <!-- https://w3id.org/reproduceme#pH -->

    <owl:Class rdf:about="https://w3id.org/reproduceme#pH">
        <rdfs:subClassOf rdf:resource="http://purl.org/net/p-plan#Variable"/>
        <rdfs:comment xml:lang="en">A numerical scale used to express the acidity or alkalinity of a solution.</rdfs:comment>
        <rdfs:label xml:lang="en">pH</rdfs:label>
    </owl:Class>
    


    <!-- https://w3id.org/reproduceme#siRNAIdentifier -->

    <owl:Class rdf:about="https://w3id.org/reproduceme#siRNAIdentifier">
        <rdfs:subClassOf rdf:resource="http://purl.org/net/p-plan#Variable"/>
        <rdfs:label>siRNAIdentifier</rdfs:label>
    </owl:Class>
    


    <!-- https://w3id.org/reproduceme#siRNAPoolIdentifier -->

    <owl:Class rdf:about="https://w3id.org/reproduceme#siRNAPoolIdentifier">
        <rdfs:subClassOf rdf:resource="http://purl.org/net/p-plan#Variable"/>
        <rdfs:label>siRNAPoolIdentifier</rdfs:label>
    </owl:Class>
    


    <!-- 
    ///////////////////////////////////////////////////////////////////////////////////////
    //
    // Individuals
    //
    ///////////////////////////////////////////////////////////////////////////////////////
     -->

    


    <!-- https://w3id.org/reproduceme#AIM -->

    <owl:NamedIndividual rdf:about="https://w3id.org/reproduceme#AIM">
        <rdf:type rdf:resource="https://w3id.org/reproduceme#SupportedFileFormat"/>
        <rdfs:label xml:lang="en">AIM</rdfs:label>
    </owl:NamedIndividual>
    


    <!-- https://w3id.org/reproduceme#APD -->

    <owl:NamedIndividual rdf:about="https://w3id.org/reproduceme#APD">
        <rdf:type rdf:resource="https://w3id.org/reproduceme#DetectorType"/>
        <rdfs:label xml:lang="en">APD</rdfs:label>
    </owl:NamedIndividual>
    


    <!-- https://w3id.org/reproduceme#ARF -->

    <owl:NamedIndividual rdf:about="https://w3id.org/reproduceme#ARF">
        <rdf:type rdf:resource="https://w3id.org/reproduceme#SupportedFileFormat"/>
        <rdfs:label xml:lang="en">Axon Raw Format (ARF)</rdfs:label>
    </owl:NamedIndividual>
    


    <!-- https://w3id.org/reproduceme#AVI -->

    <owl:NamedIndividual rdf:about="https://w3id.org/reproduceme#AVI">
        <rdf:type rdf:resource="https://w3id.org/reproduceme#SupportedFileFormat"/>
        <rdfs:label xml:lang="en">AVI (Audio Video Interleave)</rdfs:label>
    </owl:NamedIndividual>
    


    <!-- https://w3id.org/reproduceme#Adler-32 -->

    <owl:NamedIndividual rdf:about="https://w3id.org/reproduceme#Adler-32">
        <rdf:type rdf:resource="https://w3id.org/reproduceme#ChecksumAlgorithm"/>
        <rdfs:label>CRC-32</rdfs:label>
    </owl:NamedIndividual>
    


    <!-- https://w3id.org/reproduceme#Alicona -->

    <owl:NamedIndividual rdf:about="https://w3id.org/reproduceme#Alicona">
        <rdf:type rdf:resource="https://w3id.org/reproduceme#SupportedFileFormat"/>
        <rdfs:label xml:lang="en">Alicona 3D</rdfs:label>
    </owl:NamedIndividual>
    


    <!-- https://w3id.org/reproduceme#AmershamBiosciencesGel -->

    <owl:NamedIndividual rdf:about="https://w3id.org/reproduceme#AmershamBiosciencesGel">
        <rdf:type rdf:resource="https://w3id.org/reproduceme#SupportedFileFormat"/>
        <rdfs:label xml:lang="en">Amersham Biosciences Gel</rdfs:label>
    </owl:NamedIndividual>
    


    <!-- https://w3id.org/reproduceme#AmiraMesh -->

    <owl:NamedIndividual rdf:about="https://w3id.org/reproduceme#AmiraMesh">
        <rdf:type rdf:resource="https://w3id.org/reproduceme#SupportedFileFormat"/>
        <rdfs:label xml:lang="en">Amira Mesh</rdfs:label>
    </owl:NamedIndividual>
    


    <!-- https://w3id.org/reproduceme#AmnisFlowSight -->

    <owl:NamedIndividual rdf:about="https://w3id.org/reproduceme#AmnisFlowSight">
        <rdf:type rdf:resource="https://w3id.org/reproduceme#SupportedFileFormat"/>
        <rdfs:label xml:lang="en">Amnis FlowSight</rdfs:label>
    </owl:NamedIndividual>
    


    <!-- https://w3id.org/reproduceme#AnalogVideo -->

    <owl:NamedIndividual rdf:about="https://w3id.org/reproduceme#AnalogVideo">
        <rdf:type rdf:resource="https://w3id.org/reproduceme#DetectorType"/>
        <rdfs:label xml:lang="en">AnalogVideo</rdfs:label>
    </owl:NamedIndividual>
    


    <!-- https://w3id.org/reproduceme#Analyze7.5 -->

    <owl:NamedIndividual rdf:about="https://w3id.org/reproduceme#Analyze7.5">
        <rdf:type rdf:resource="https://w3id.org/reproduceme#SupportedFileFormat"/>
        <rdfs:label xml:lang="en">Analyze 7.5</rdfs:label>
    </owl:NamedIndividual>
    


    <!-- https://w3id.org/reproduceme#AndorBio-ImagingDivisionTIFF -->

    <owl:NamedIndividual rdf:about="https://w3id.org/reproduceme#AndorBio-ImagingDivisionTIFF">
        <rdf:type rdf:resource="https://w3id.org/reproduceme#SupportedFileFormat"/>
        <rdfs:label xml:lang="en">Andor Bio-Imaging Division (ABD) TIFF</rdfs:label>
    </owl:NamedIndividual>
    


    <!-- https://w3id.org/reproduceme#AndorSIF -->

    <owl:NamedIndividual rdf:about="https://w3id.org/reproduceme#AndorSIF">
        <rdf:type rdf:resource="https://w3id.org/reproduceme#SupportedFileFormat"/>
        <rdfs:label xml:lang="en">Andor SIF</rdfs:label>
    </owl:NamedIndividual>
    


    <!-- https://w3id.org/reproduceme#AnimatedPNG -->

    <owl:NamedIndividual rdf:about="https://w3id.org/reproduceme#AnimatedPNG">
        <rdf:type rdf:resource="https://w3id.org/reproduceme#SupportedFileFormat"/>
        <rdfs:label xml:lang="en">Animated PNG</rdfs:label>
    </owl:NamedIndividual>
    


    <!-- https://w3id.org/reproduceme#AperioAFI -->

    <owl:NamedIndividual rdf:about="https://w3id.org/reproduceme#AperioAFI">
        <rdf:type rdf:resource="https://w3id.org/reproduceme#SupportedFileFormat"/>
        <rdfs:label xml:lang="en">Aperio AFI</rdfs:label>
    </owl:NamedIndividual>
    


    <!-- https://w3id.org/reproduceme#AperioSVSTIFF -->

    <owl:NamedIndividual rdf:about="https://w3id.org/reproduceme#AperioSVSTIFF">
        <rdf:type rdf:resource="https://w3id.org/reproduceme#SupportedFileFormat"/>
        <rdfs:label xml:lang="en">Aperio SVS TIFF</rdfs:label>
    </owl:NamedIndividual>
    


    <!-- https://w3id.org/reproduceme#AppliedPrecisionCellWorX -->

    <owl:NamedIndividual rdf:about="https://w3id.org/reproduceme#AppliedPrecisionCellWorX">
        <rdf:type rdf:resource="https://w3id.org/reproduceme#SupportedFileFormat"/>
        <rdfs:label xml:lang="en">Applied Precision CellWorX</rdfs:label>
    </owl:NamedIndividual>
    


    <!-- https://w3id.org/reproduceme#BDPathway -->

    <owl:NamedIndividual rdf:about="https://w3id.org/reproduceme#BDPathway">
        <rdf:type rdf:resource="https://w3id.org/reproduceme#SupportedFileFormat"/>
        <rdfs:label xml:lang="en">BD Pathway</rdfs:label>
    </owl:NamedIndividual>
    


    <!-- https://w3id.org/reproduceme#BMP -->

    <owl:NamedIndividual rdf:about="https://w3id.org/reproduceme#BMP">
        <rdf:type rdf:resource="https://w3id.org/reproduceme#SupportedFileFormat"/>
        <rdfs:label xml:lang="en">BMP</rdfs:label>
    </owl:NamedIndividual>
    


    <!-- https://w3id.org/reproduceme#BandPass -->

    <owl:NamedIndividual rdf:about="https://w3id.org/reproduceme#BandPass">
        <rdf:type rdf:resource="https://w3id.org/reproduceme#FilterType"/>
        <rdfs:label xml:lang="en">BandPass</rdfs:label>
    </owl:NamedIndividual>
    


    <!-- https://w3id.org/reproduceme#Bio-Rad -->

    <owl:NamedIndividual rdf:about="https://w3id.org/reproduceme#Bio-Rad">
        <rdf:type rdf:resource="https://w3id.org/reproduceme#SupportedFileFormat"/>
        <rdfs:label xml:lang="en">BioRad</rdfs:label>
    </owl:NamedIndividual>
    


    <!-- https://w3id.org/reproduceme#Bio-RadGel -->

    <owl:NamedIndividual rdf:about="https://w3id.org/reproduceme#Bio-RadGel">
        <rdf:type rdf:resource="https://w3id.org/reproduceme#SupportedFileFormat"/>
        <rdfs:label xml:lang="en">Bio-Rad Gel</rdfs:label>
    </owl:NamedIndividual>
    


    <!-- https://w3id.org/reproduceme#Bio-RadSCN -->

    <owl:NamedIndividual rdf:about="https://w3id.org/reproduceme#Bio-RadSCN">
        <rdf:type rdf:resource="https://w3id.org/reproduceme#SupportedFileFormat"/>
        <rdfs:label xml:lang="en">Bio-Rad SCN</rdfs:label>
    </owl:NamedIndividual>
    


    <!-- https://w3id.org/reproduceme#BrightField -->

    <owl:NamedIndividual rdf:about="https://w3id.org/reproduceme#BrightField">
        <rdf:type rdf:resource="https://w3id.org/reproduceme#AcquisitionMode"/>
        <rdfs:isDefinedBy rdf:resource="http://www.openmicroscopy.org/Schemas/Documentation/Generated/OME-2016-06/ome_xsd.html#Channel_AcquisitionMode"/>
        <rdfs:label>BrightField</rdfs:label>
    </owl:NamedIndividual>
    


    <!-- https://w3id.org/reproduceme#Brightfield -->

    <owl:NamedIndividual rdf:about="https://w3id.org/reproduceme#Brightfield">
        <rdf:type rdf:resource="https://w3id.org/reproduceme#ContrastMethod"/>
        <rdfs:label>BrightField</rdfs:label>
    </owl:NamedIndividual>
    


    <!-- https://w3id.org/reproduceme#BrukerMRI -->

    <owl:NamedIndividual rdf:about="https://w3id.org/reproduceme#BrukerMRI">
        <rdf:type rdf:resource="https://w3id.org/reproduceme#SupportedFileFormat"/>
        <rdfs:label xml:lang="en">Bruker MRI</rdfs:label>
    </owl:NamedIndividual>
    


    <!-- https://w3id.org/reproduceme#Burleigh -->

    <owl:NamedIndividual rdf:about="https://w3id.org/reproduceme#Burleigh">
        <rdf:type rdf:resource="https://w3id.org/reproduceme#SupportedFileFormat"/>
        <rdfs:label xml:lang="en">Burleigh</rdfs:label>
    </owl:NamedIndividual>
    


    <!-- https://w3id.org/reproduceme#CCD -->

    <owl:NamedIndividual rdf:about="https://w3id.org/reproduceme#CCD">
        <rdf:type rdf:resource="https://w3id.org/reproduceme#DetectorType"/>
        <rdfs:label>CCD</rdfs:label>
    </owl:NamedIndividual>
    


    <!-- https://w3id.org/reproduceme#CMOS -->

    <owl:NamedIndividual rdf:about="https://w3id.org/reproduceme#CMOS">
        <rdf:type rdf:resource="https://w3id.org/reproduceme#DetectorType"/>
    </owl:NamedIndividual>
    


    <!-- https://w3id.org/reproduceme#CanonDNG -->

    <owl:NamedIndividual rdf:about="https://w3id.org/reproduceme#CanonDNG">
        <rdf:type rdf:resource="https://w3id.org/reproduceme#SupportedFileFormat"/>
        <rdfs:label xml:lang="en">Canon DNG</rdfs:label>
    </owl:NamedIndividual>
    


    <!-- https://w3id.org/reproduceme#CellH5 -->

    <owl:NamedIndividual rdf:about="https://w3id.org/reproduceme#CellH5">
        <rdf:type rdf:resource="https://w3id.org/reproduceme#SupportedFileFormat"/>
        <rdfs:label xml:lang="en">CellH5</rdfs:label>
    </owl:NamedIndividual>
    


    <!-- https://w3id.org/reproduceme#CellVoyager -->

    <owl:NamedIndividual rdf:about="https://w3id.org/reproduceme#CellVoyager">
        <rdf:type rdf:resource="https://w3id.org/reproduceme#SupportedFileFormat"/>
        <rdfs:label xml:lang="en">CellVoyager</rdfs:label>
    </owl:NamedIndividual>
    


    <!-- https://w3id.org/reproduceme#Cellomics -->

    <owl:NamedIndividual rdf:about="https://w3id.org/reproduceme#Cellomics">
        <rdf:type rdf:resource="https://w3id.org/reproduceme#SupportedFileFormat"/>
        <rdfs:label xml:lang="en">Cellomics</rdfs:label>
    </owl:NamedIndividual>
    


    <!-- https://w3id.org/reproduceme#Colocalization -->

    <owl:NamedIndividual rdf:about="https://w3id.org/reproduceme#Colocalization">
        <rdf:type rdf:resource="https://w3id.org/reproduceme#ExperimentType"/>
        <rdfs:label>Colocalization</rdfs:label>
    </owl:NamedIndividual>
    


    <!-- https://w3id.org/reproduceme#CorrelationSpectroscopy -->

    <owl:NamedIndividual rdf:about="https://w3id.org/reproduceme#CorrelationSpectroscopy">
        <rdf:type rdf:resource="https://w3id.org/reproduceme#DetectorType"/>
        <rdfs:label>CorrelationSpectroscopy</rdfs:label>
    </owl:NamedIndividual>
    


    <!-- https://w3id.org/reproduceme#DIC -->

    <owl:NamedIndividual rdf:about="https://w3id.org/reproduceme#DIC">
        <rdf:type rdf:resource="https://w3id.org/reproduceme#ContrastMethod"/>
        <rdfs:label>DIC</rdfs:label>
    </owl:NamedIndividual>
    


    <!-- https://w3id.org/reproduceme#DICOM -->

    <owl:NamedIndividual rdf:about="https://w3id.org/reproduceme#DICOM">
        <rdf:type rdf:resource="https://w3id.org/reproduceme#SupportedFileFormat"/>
        <rdfs:label xml:lang="en">DICOM</rdfs:label>
    </owl:NamedIndividual>
    


    <!-- https://w3id.org/reproduceme#Darkfield -->

    <owl:NamedIndividual rdf:about="https://w3id.org/reproduceme#Darkfield">
        <rdf:type rdf:resource="https://w3id.org/reproduceme#ContrastMethod"/>
        <rdfs:label>Darkfield</rdfs:label>
    </owl:NamedIndividual>
    


    <!-- https://w3id.org/reproduceme#DeltaVision -->

    <owl:NamedIndividual rdf:about="https://w3id.org/reproduceme#DeltaVision">
        <rdf:type rdf:resource="https://w3id.org/reproduceme#SupportedFileFormat"/>
        <rdfs:label xml:lang="en">DeltaVision</rdfs:label>
    </owl:NamedIndividual>
    


    <!-- https://w3id.org/reproduceme#DichroicFilter -->

    <owl:NamedIndividual rdf:about="https://w3id.org/reproduceme#DichroicFilter">
        <rdf:type rdf:resource="https://w3id.org/reproduceme#FilterType"/>
        <rdfs:label>DichroicFilter</rdfs:label>
    </owl:NamedIndividual>
    


    <!-- https://w3id.org/reproduceme#Dissection -->

    <owl:NamedIndividual rdf:about="https://w3id.org/reproduceme#Dissection">
        <rdf:type rdf:resource="https://w3id.org/reproduceme#MicroscopeType"/>
        <rdfs:label>Dissection</rdfs:label>
    </owl:NamedIndividual>
    


    <!-- https://w3id.org/reproduceme#Dye -->

    <owl:NamedIndividual rdf:about="https://w3id.org/reproduceme#Dye">
        <rdf:type rdf:resource="https://w3id.org/reproduceme#LaserType"/>
        <rdfs:label xml:lang="en">Dye</rdfs:label>
    </owl:NamedIndividual>
    


    <!-- https://w3id.org/reproduceme#EBCCD -->

    <owl:NamedIndividual rdf:about="https://w3id.org/reproduceme#EBCCD">
        <rdf:type rdf:resource="https://w3id.org/reproduceme#DetectorType"/>
        <rdfs:label xml:lang="en">EBCCD</rdfs:label>
    </owl:NamedIndividual>
    


    <!-- https://w3id.org/reproduceme#ECAT7 -->

    <owl:NamedIndividual rdf:about="https://w3id.org/reproduceme#ECAT7">
        <rdf:type rdf:resource="https://w3id.org/reproduceme#SupportedFileFormat"/>
        <rdfs:label xml:lang="en">ECAT7</rdfs:label>
    </owl:NamedIndividual>
    


    <!-- https://w3id.org/reproduceme#EM-CCD -->

    <owl:NamedIndividual rdf:about="https://w3id.org/reproduceme#EM-CCD">
        <rdf:type rdf:resource="https://w3id.org/reproduceme#DetectorType"/>
        <rdfs:label xml:lang="en">EM-CCD</rdfs:label>
    </owl:NamedIndividual>
    


    <!-- https://w3id.org/reproduceme#EPS -->

    <owl:NamedIndividual rdf:about="https://w3id.org/reproduceme#EPS">
        <rdf:type rdf:resource="https://w3id.org/reproduceme#SupportedFileFormat"/>
        <rdfs:label xml:lang="en">EPS (Encapsulated PostScript)</rdfs:label>
    </owl:NamedIndividual>
    


    <!-- https://w3id.org/reproduceme#Electrophysiology -->

    <owl:NamedIndividual rdf:about="https://w3id.org/reproduceme#Electrophysiology">
        <rdf:type rdf:resource="https://w3id.org/reproduceme#ExperimentType"/>
        <rdfs:label>Electrophysiology</rdfs:label>
    </owl:NamedIndividual>
    


    <!-- https://w3id.org/reproduceme#ElectrophysiologyMicroscope -->

    <owl:NamedIndividual rdf:about="https://w3id.org/reproduceme#ElectrophysiologyMicroscope">
        <rdf:type rdf:resource="https://w3id.org/reproduceme#MicroscopeType"/>
        <rdfs:label>ElectrophysiologyMicroscope</rdfs:label>
    </owl:NamedIndividual>
    


    <!-- https://w3id.org/reproduceme#Epifluorescence -->

    <owl:NamedIndividual rdf:about="https://w3id.org/reproduceme#Epifluorescence">
        <rdf:type rdf:resource="https://w3id.org/reproduceme#Illumination"/>
        <rdfs:label xml:lang="en">Epifluorescence</rdfs:label>
    </owl:NamedIndividual>
    


    <!-- https://w3id.org/reproduceme#EvotecPerkinElmerOperaFlex -->

    <owl:NamedIndividual rdf:about="https://w3id.org/reproduceme#EvotecPerkinElmerOperaFlex">
        <rdf:type rdf:resource="https://w3id.org/reproduceme#SupportedFileFormat"/>
        <rdfs:label xml:lang="en">Evotec/PerkinElmer Opera Flex</rdfs:label>
    </owl:NamedIndividual>
    


    <!-- https://w3id.org/reproduceme#Excimer -->

    <owl:NamedIndividual rdf:about="https://w3id.org/reproduceme#Excimer">
        <rdf:type rdf:resource="https://w3id.org/reproduceme#LaserType"/>
        <rdfs:label>Excimer</rdfs:label>
    </owl:NamedIndividual>
    


    <!-- https://w3id.org/reproduceme#FEI -->

    <owl:NamedIndividual rdf:about="https://w3id.org/reproduceme#FEI">
        <rdf:type rdf:resource="https://w3id.org/reproduceme#SupportedFileFormat"/>
        <rdfs:label xml:lang="en">FEI</rdfs:label>
    </owl:NamedIndividual>
    


    <!-- https://w3id.org/reproduceme#FEITIFF -->

    <owl:NamedIndividual rdf:about="https://w3id.org/reproduceme#FEITIFF">
        <rdf:type rdf:resource="https://w3id.org/reproduceme#SupportedFileFormat"/>
        <rdfs:label xml:lang="en">FEI TIFF</rdfs:label>
    </owl:NamedIndividual>
    


    <!-- https://w3id.org/reproduceme#FISH -->

    <owl:NamedIndividual rdf:about="https://w3id.org/reproduceme#FISH">
        <rdf:type rdf:resource="https://w3id.org/reproduceme#ExperimentType"/>
        <rdfs:label xml:lang="en">FISH</rdfs:label>
    </owl:NamedIndividual>
    


    <!-- https://w3id.org/reproduceme#FITS -->

    <owl:NamedIndividual rdf:about="https://w3id.org/reproduceme#FITS">
        <rdf:type rdf:resource="https://w3id.org/reproduceme#SupportedFileFormat"/>
        <rdfs:label xml:lang="en">FITS (Flexible Image Transport System)</rdfs:label>
    </owl:NamedIndividual>
    


    <!-- https://w3id.org/reproduceme#FLIP -->

    <owl:NamedIndividual rdf:about="https://w3id.org/reproduceme#FLIP">
        <rdf:type rdf:resource="https://w3id.org/reproduceme#MicrobeamManipulationType"/>
        <rdfs:label xml:lang="en">FLIP</rdfs:label>
    </owl:NamedIndividual>
    


    <!-- https://w3id.org/reproduceme#FP -->

    <owl:NamedIndividual rdf:about="https://w3id.org/reproduceme#FP">
        <rdf:type rdf:resource="https://w3id.org/reproduceme#ExperimentType"/>
        <rdfs:label xml:lang="en">FP</rdfs:label>
    </owl:NamedIndividual>
    


    <!-- https://w3id.org/reproduceme#FRAP -->

    <owl:NamedIndividual rdf:about="https://w3id.org/reproduceme#FRAP">
        <rdf:type rdf:resource="https://w3id.org/reproduceme#MicrobeamManipulationType"/>
        <rdfs:label xml:lang="en">FRAP</rdfs:label>
    </owl:NamedIndividual>
    


    <!-- https://w3id.org/reproduceme#FRET -->

    <owl:NamedIndividual rdf:about="https://w3id.org/reproduceme#FRET">
        <rdf:type rdf:resource="https://w3id.org/reproduceme#ExperimentType"/>
        <rdfs:label xml:lang="en">FRET</rdfs:label>
    </owl:NamedIndividual>
    


    <!-- https://w3id.org/reproduceme#FSM -->

    <owl:NamedIndividual rdf:about="https://w3id.org/reproduceme#FSM">
        <rdf:type rdf:resource="https://w3id.org/reproduceme#AcquisitionMode"/>
        <rdfs:label xml:lang="en">FSM</rdfs:label>
    </owl:NamedIndividual>
    


    <!-- https://w3id.org/reproduceme#FTIR -->

    <owl:NamedIndividual rdf:about="https://w3id.org/reproduceme#FTIR">
        <rdf:type rdf:resource="https://w3id.org/reproduceme#DetectorType"/>
        <rdfs:label xml:lang="en">FTIR</rdfs:label>
    </owl:NamedIndividual>
    


    <!-- https://w3id.org/reproduceme#File-Size-64 -->

    <owl:NamedIndividual rdf:about="https://w3id.org/reproduceme#File-Size-64">
        <rdf:type rdf:resource="https://w3id.org/reproduceme#ChecksumAlgorithm"/>
        <rdfs:label xml:lang="en">File-Size-64</rdfs:label>
    </owl:NamedIndividual>
    


    <!-- https://w3id.org/reproduceme#Fluorescence -->

    <owl:NamedIndividual rdf:about="https://w3id.org/reproduceme#Fluorescence">
        <rdf:type rdf:resource="https://w3id.org/reproduceme#ContrastMethod"/>
        <rdfs:label xml:lang="en">Fluorescence</rdfs:label>
    </owl:NamedIndividual>
    


    <!-- https://w3id.org/reproduceme#FluorescenceCorrelationSpectroscopy -->

    <owl:NamedIndividual rdf:about="https://w3id.org/reproduceme#FluorescenceCorrelationSpectroscopy">
        <rdf:type rdf:resource="https://w3id.org/reproduceme#AcquisitionMode"/>
        <rdfs:label>Fluorescence Correlation Spectroscopy</rdfs:label>
    </owl:NamedIndividual>
    


    <!-- https://w3id.org/reproduceme#FluorescenceLifetime -->

    <owl:NamedIndividual rdf:about="https://w3id.org/reproduceme#FluorescenceLifetime">
        <rdf:type rdf:resource="https://w3id.org/reproduceme#AcquisitionMode"/>
        <rdfs:label xml:lang="en">Fluorescence Lifetime</rdfs:label>
    </owl:NamedIndividual>
    


    <!-- https://w3id.org/reproduceme#FluorescenceLifetimeExperiment -->

    <owl:NamedIndividual rdf:about="https://w3id.org/reproduceme#FluorescenceLifetimeExperiment">
        <rdf:type rdf:resource="https://w3id.org/reproduceme#ExperimentType"/>
        <rdfs:label xml:lang="en">Fluorescence Lifetime Experiment</rdfs:label>
    </owl:NamedIndividual>
    


    <!-- https://w3id.org/reproduceme#FourDPlus -->

    <owl:NamedIndividual rdf:about="https://w3id.org/reproduceme#FourDPlus">
        <rdf:type rdf:resource="https://w3id.org/reproduceme#ExperimentType"/>
        <rdfs:label xml:lang="en">FourDPlus</rdfs:label>
    </owl:NamedIndividual>
    


    <!-- https://w3id.org/reproduceme#FreeElectron -->

    <owl:NamedIndividual rdf:about="https://w3id.org/reproduceme#FreeElectron">
        <rdf:type rdf:resource="https://w3id.org/reproduceme#LaserType"/>
        <rdfs:label xml:lang="en">FreeElectron</rdfs:label>
    </owl:NamedIndividual>
    


    <!-- https://w3id.org/reproduceme#GIF -->

    <owl:NamedIndividual rdf:about="https://w3id.org/reproduceme#GIF">
        <rdf:type rdf:resource="https://w3id.org/reproduceme#SupportedFileFormat"/>
        <rdfs:label xml:lang="en">GIF (Graphics Interchange Format)</rdfs:label>
    </owl:NamedIndividual>
    


    <!-- https://w3id.org/reproduceme#Gas -->

    <owl:NamedIndividual rdf:about="https://w3id.org/reproduceme#Gas">
        <rdf:type rdf:resource="https://w3id.org/reproduceme#LaserType"/>
        <rdfs:label xml:lang="en">Gas</rdfs:label>
    </owl:NamedIndividual>
    


    <!-- https://w3id.org/reproduceme#GatanDigitalMicrograph -->

    <owl:NamedIndividual rdf:about="https://w3id.org/reproduceme#GatanDigitalMicrograph">
        <rdf:type rdf:resource="https://w3id.org/reproduceme#SupportedFileFormat"/>
        <rdfs:label xml:lang="en">Gatan Digital Micrograph</rdfs:label>
    </owl:NamedIndividual>
    


    <!-- https://w3id.org/reproduceme#GatanDigitalMicrograph2 -->

    <owl:NamedIndividual rdf:about="https://w3id.org/reproduceme#GatanDigitalMicrograph2">
        <rdf:type rdf:resource="https://w3id.org/reproduceme#SupportedFileFormat"/>
        <rdfs:label xml:lang="en">Gatan Digital Micrograph 2</rdfs:label>
    </owl:NamedIndividual>
    


    <!-- https://w3id.org/reproduceme#Halogen -->

    <owl:NamedIndividual rdf:about="https://w3id.org/reproduceme#Halogen">
        <rdf:type rdf:resource="https://w3id.org/reproduceme#FilamentType"/>
        <rdfs:label xml:lang="en">Halogen</rdfs:label>
    </owl:NamedIndividual>
    


    <!-- https://w3id.org/reproduceme#HamamatsuAquacosmosNAF -->

    <owl:NamedIndividual rdf:about="https://w3id.org/reproduceme#HamamatsuAquacosmosNAF">
        <rdf:type rdf:resource="https://w3id.org/reproduceme#SupportedFileFormat"/>
        <rdfs:label xml:lang="en">Hamamatsu Aquacosmos NAF</rdfs:label>
    </owl:NamedIndividual>
    


    <!-- https://w3id.org/reproduceme#HamamatsuHIS -->

    <owl:NamedIndividual rdf:about="https://w3id.org/reproduceme#HamamatsuHIS">
        <rdf:type rdf:resource="https://w3id.org/reproduceme#SupportedFileFormat"/>
        <rdfs:label xml:lang="en">Hamamatsu HIS</rdfs:label>
    </owl:NamedIndividual>
    


    <!-- https://w3id.org/reproduceme#HamamatsuNDPIS -->

    <owl:NamedIndividual rdf:about="https://w3id.org/reproduceme#HamamatsuNDPIS">
        <rdf:type rdf:resource="https://w3id.org/reproduceme#SupportedFileFormat"/>
        <rdfs:label xml:lang="en">Hamamatsu ndpi</rdfs:label>
    </owl:NamedIndividual>
    


    <!-- https://w3id.org/reproduceme#HamamatsuVMS -->

    <owl:NamedIndividual rdf:about="https://w3id.org/reproduceme#HamamatsuVMS">
        <rdf:type rdf:resource="https://w3id.org/reproduceme#SupportedFileFormat"/>
        <rdfs:label xml:lang="en">Hamamatsu VMS</rdfs:label>
    </owl:NamedIndividual>
    


    <!-- https://w3id.org/reproduceme#Hg -->

    <owl:NamedIndividual rdf:about="https://w3id.org/reproduceme#Hg">
        <rdf:type rdf:resource="https://w3id.org/reproduceme#ArcType"/>
        <rdfs:label xml:lang="en">Hg</rdfs:label>
    </owl:NamedIndividual>
    


    <!-- https://w3id.org/reproduceme#HgXe -->

    <owl:NamedIndividual rdf:about="https://w3id.org/reproduceme#HgXe">
        <rdf:type rdf:resource="https://w3id.org/reproduceme#ArcType"/>
        <rdfs:label xml:lang="en">HgXe</rdfs:label>
    </owl:NamedIndividual>
    


    <!-- https://w3id.org/reproduceme#HitachiS-4800 -->

    <owl:NamedIndividual rdf:about="https://w3id.org/reproduceme#HitachiS-4800">
        <rdf:type rdf:resource="https://w3id.org/reproduceme#SupportedFileFormat"/>
        <rdfs:label xml:lang="en">Hitachi S-4800</rdfs:label>
    </owl:NamedIndividual>
    


    <!-- https://w3id.org/reproduceme#HoffmanModulation -->

    <owl:NamedIndividual rdf:about="https://w3id.org/reproduceme#HoffmanModulation">
        <rdf:type rdf:resource="https://w3id.org/reproduceme#ContrastMethod"/>
        <rdfs:label xml:lang="en">HoffmanModulation</rdfs:label>
    </owl:NamedIndividual>
    


    <!-- https://w3id.org/reproduceme#I2I -->

    <owl:NamedIndividual rdf:about="https://w3id.org/reproduceme#I2I">
        <rdf:type rdf:resource="https://w3id.org/reproduceme#SupportedFileFormat"/>
        <rdfs:label xml:lang="en">I2I</rdfs:label>
    </owl:NamedIndividual>
    


    <!-- https://w3id.org/reproduceme#ICS -->

    <owl:NamedIndividual rdf:about="https://w3id.org/reproduceme#ICS">
        <rdf:type rdf:resource="https://w3id.org/reproduceme#SupportedFileFormat"/>
        <rdfs:label xml:lang="en">ICS (Image Cytometry Standard)</rdfs:label>
    </owl:NamedIndividual>
    


    <!-- https://w3id.org/reproduceme#IMAGIC -->

    <owl:NamedIndividual rdf:about="https://w3id.org/reproduceme#IMAGIC">
        <rdf:type rdf:resource="https://w3id.org/reproduceme#SupportedFileFormat"/>
        <rdfs:label xml:lang="en">IMAGIC</rdfs:label>
    </owl:NamedIndividual>
    


    <!-- https://w3id.org/reproduceme#IMOD -->

    <owl:NamedIndividual rdf:about="https://w3id.org/reproduceme#IMOD">
        <rdf:type rdf:resource="https://w3id.org/reproduceme#SupportedFileFormat"/>
        <rdfs:label xml:lang="en">IMOD</rdfs:label>
    </owl:NamedIndividual>
    


    <!-- https://w3id.org/reproduceme#INR -->

    <owl:NamedIndividual rdf:about="https://w3id.org/reproduceme#INR">
        <rdf:type rdf:resource="https://w3id.org/reproduceme#SupportedFileFormat"/>
        <rdfs:label xml:lang="en">INR</rdfs:label>
    </owl:NamedIndividual>
    


    <!-- https://w3id.org/reproduceme#IPLab -->

    <owl:NamedIndividual rdf:about="https://w3id.org/reproduceme#IPLab">
        <rdf:type rdf:resource="https://w3id.org/reproduceme#SupportedFileFormat"/>
        <rdfs:label xml:lang="en">IPLab</rdfs:label>
    </owl:NamedIndividual>
    


    <!-- https://w3id.org/reproduceme#IPW -->

    <owl:NamedIndividual rdf:about="https://w3id.org/reproduceme#IPW">
        <rdf:type rdf:resource="https://w3id.org/reproduceme#SupportedFileFormat"/>
        <rdfs:label xml:lang="en">ImagePro Workspace</rdfs:label>
    </owl:NamedIndividual>
    


    <!-- https://w3id.org/reproduceme#IVision -->

    <owl:NamedIndividual rdf:about="https://w3id.org/reproduceme#IVision">
        <rdf:type rdf:resource="https://w3id.org/reproduceme#SupportedFileFormat"/>
        <rdfs:label xml:lang="en">IVision</rdfs:label>
    </owl:NamedIndividual>
    


    <!-- https://w3id.org/reproduceme#Imacon -->

    <owl:NamedIndividual rdf:about="https://w3id.org/reproduceme#Imacon">
        <rdf:type rdf:resource="https://w3id.org/reproduceme#SupportedFileFormat"/>
        <rdfs:label xml:lang="en">Imacon</rdfs:label>
    </owl:NamedIndividual>
    


    <!-- https://w3id.org/reproduceme#ImageProSequence -->

    <owl:NamedIndividual rdf:about="https://w3id.org/reproduceme#ImageProSequence">
        <rdf:type rdf:resource="https://w3id.org/reproduceme#SupportedFileFormat"/>
        <rdfs:label xml:lang="en">ImagePro Sequence</rdfs:label>
    </owl:NamedIndividual>
    


    <!-- https://w3id.org/reproduceme#Imaris -->

    <owl:NamedIndividual rdf:about="https://w3id.org/reproduceme#Imaris">
        <rdf:type rdf:resource="https://w3id.org/reproduceme#SupportedFileFormat"/>
        <rdfs:label xml:lang="en">Imaris</rdfs:label>
    </owl:NamedIndividual>
    


    <!-- https://w3id.org/reproduceme#Immunocytochemistry -->

    <owl:NamedIndividual rdf:about="https://w3id.org/reproduceme#Immunocytochemistry">
        <rdf:type rdf:resource="https://w3id.org/reproduceme#ExperimentType"/>
        <rdfs:label xml:lang="en">Immunocytochemistry</rdfs:label>
    </owl:NamedIndividual>
    


    <!-- https://w3id.org/reproduceme#Immunofluorescence -->

    <owl:NamedIndividual rdf:about="https://w3id.org/reproduceme#Immunofluorescence">
        <rdf:type rdf:resource="https://w3id.org/reproduceme#ExperimentType"/>
        <rdfs:label xml:lang="en">Immunofluorescence</rdfs:label>
    </owl:NamedIndividual>
    


    <!-- https://w3id.org/reproduceme#ImprovisionOpenlabRaw -->

    <owl:NamedIndividual rdf:about="https://w3id.org/reproduceme#ImprovisionOpenlabRaw">
        <rdf:type rdf:resource="https://w3id.org/reproduceme#SupportedFileFormat"/>
        <rdfs:label xml:lang="en">Improvision Openlab Raw</rdfs:label>
    </owl:NamedIndividual>
    


    <!-- https://w3id.org/reproduceme#ImprovisionTIFF -->

    <owl:NamedIndividual rdf:about="https://w3id.org/reproduceme#ImprovisionTIFF">
        <rdf:type rdf:resource="https://w3id.org/reproduceme#SupportedFileFormat"/>
        <rdfs:label xml:lang="en">ImprovisionTIFF</rdfs:label>
    </owl:NamedIndividual>
    


    <!-- https://w3id.org/reproduceme#ImspectorOBF -->

    <owl:NamedIndividual rdf:about="https://w3id.org/reproduceme#ImspectorOBF">
        <rdf:type rdf:resource="https://w3id.org/reproduceme#SupportedFileFormat"/>
        <rdfs:label xml:lang="en">Imspector OBF</rdfs:label>
    </owl:NamedIndividual>
    


    <!-- https://w3id.org/reproduceme#InCell -->

    <owl:NamedIndividual rdf:about="https://w3id.org/reproduceme#InCell">
        <rdf:type rdf:resource="https://w3id.org/reproduceme#SupportedFileFormat"/>
        <rdfs:label xml:lang="en">InCell 1000/2000</rdfs:label>
    </owl:NamedIndividual>
    


    <!-- https://w3id.org/reproduceme#InCell3000 -->

    <owl:NamedIndividual rdf:about="https://w3id.org/reproduceme#InCell3000">
        <rdf:type rdf:resource="https://w3id.org/reproduceme#SupportedFileFormat"/>
        <rdfs:label xml:lang="en">InCell 3000</rdfs:label>
    </owl:NamedIndividual>
    


    <!-- https://w3id.org/reproduceme#Incandescent -->

    <owl:NamedIndividual rdf:about="https://w3id.org/reproduceme#Incandescent">
        <rdf:type rdf:resource="https://w3id.org/reproduceme#FilamentType"/>
        <rdfs:label xml:lang="en">Incandescent</rdfs:label>
    </owl:NamedIndividual>
    


    <!-- https://w3id.org/reproduceme#IntensifiedCCD -->

    <owl:NamedIndividual rdf:about="https://w3id.org/reproduceme#IntensifiedCCD">
        <rdf:type rdf:resource="https://w3id.org/reproduceme#DetectorType"/>
        <rdfs:label xml:lang="en">IntensifiedCCD</rdfs:label>
    </owl:NamedIndividual>
    


    <!-- https://w3id.org/reproduceme#Inveon -->

    <owl:NamedIndividual rdf:about="https://w3id.org/reproduceme#Inveon">
        <rdf:type rdf:resource="https://w3id.org/reproduceme#SupportedFileFormat"/>
        <rdfs:label xml:lang="en">Inveon</rdfs:label>
    </owl:NamedIndividual>
    


    <!-- https://w3id.org/reproduceme#InverseFRAP -->

    <owl:NamedIndividual rdf:about="https://w3id.org/reproduceme#InverseFRAP">
        <rdf:type rdf:resource="https://w3id.org/reproduceme#MicrobeamManipulationType"/>
        <rdfs:label xml:lang="en">InverseFRAP</rdfs:label>
    </owl:NamedIndividual>
    


    <!-- https://w3id.org/reproduceme#Inverted -->

    <owl:NamedIndividual rdf:about="https://w3id.org/reproduceme#Inverted">
        <rdf:type rdf:resource="https://w3id.org/reproduceme#MicroscopeType"/>
        <rdfs:label xml:lang="en">Inverted</rdfs:label>
    </owl:NamedIndividual>
    


    <!-- https://w3id.org/reproduceme#IonImaging -->

    <owl:NamedIndividual rdf:about="https://w3id.org/reproduceme#IonImaging">
        <rdf:type rdf:resource="https://w3id.org/reproduceme#ExperimentType"/>
        <rdfs:label xml:lang="en">IonImaging</rdfs:label>
    </owl:NamedIndividual>
    


    <!-- https://w3id.org/reproduceme#JEOL -->

    <owl:NamedIndividual rdf:about="https://w3id.org/reproduceme#JEOL">
        <rdf:type rdf:resource="https://w3id.org/reproduceme#SupportedFileFormat"/>
        <rdfs:label xml:lang="en">JEOL</rdfs:label>
    </owl:NamedIndividual>
    


    <!-- https://w3id.org/reproduceme#JPEG -->

    <owl:NamedIndividual rdf:about="https://w3id.org/reproduceme#JPEG">
        <rdf:type rdf:resource="https://w3id.org/reproduceme#SupportedFileFormat"/>
        <rdfs:label xml:lang="en">JPEG</rdfs:label>
    </owl:NamedIndividual>
    


    <!-- https://w3id.org/reproduceme#JPEG2000 -->

    <owl:NamedIndividual rdf:about="https://w3id.org/reproduceme#JPEG2000">
        <rdf:type rdf:resource="https://w3id.org/reproduceme#SupportedFileFormat"/>
        <rdfs:label xml:lang="en">JPEG 2000</rdfs:label>
    </owl:NamedIndividual>
    


    <!-- https://w3id.org/reproduceme#JPK -->

    <owl:NamedIndividual rdf:about="https://w3id.org/reproduceme#JPK">
        <rdf:type rdf:resource="https://w3id.org/reproduceme#SupportedFileFormat"/>
        <rdfs:label xml:lang="en">JPK</rdfs:label>
    </owl:NamedIndividual>
    


    <!-- https://w3id.org/reproduceme#JPX -->

    <owl:NamedIndividual rdf:about="https://w3id.org/reproduceme#JPX">
        <rdf:type rdf:resource="https://w3id.org/reproduceme#SupportedFileFormat"/>
        <rdfs:label xml:lang="en">JPX</rdfs:label>
    </owl:NamedIndividual>
    


    <!-- https://w3id.org/reproduceme#Khoros -->

    <owl:NamedIndividual rdf:about="https://w3id.org/reproduceme#Khoros">
        <rdf:type rdf:resource="https://w3id.org/reproduceme#SupportedFileFormat"/>
        <rdfs:label xml:lang="en">Khoros VIFF (Visualization Image File Format) Bitmap</rdfs:label>
    </owl:NamedIndividual>
    


    <!-- https://w3id.org/reproduceme#KodakBIP -->

    <owl:NamedIndividual rdf:about="https://w3id.org/reproduceme#KodakBIP">
        <rdf:type rdf:resource="https://w3id.org/reproduceme#SupportedFileFormat"/>
        <rdfs:label xml:lang="en">Kodak BIP</rdfs:label>
    </owl:NamedIndividual>
    


    <!-- https://w3id.org/reproduceme#LCM -->

    <owl:NamedIndividual rdf:about="https://w3id.org/reproduceme#LCM">
        <rdf:type rdf:resource="https://w3id.org/reproduceme#AcquisitionMode"/>
        <rdfs:label xml:lang="en">LCM</rdfs:label>
    </owl:NamedIndividual>
    


    <!-- https://w3id.org/reproduceme#LEO -->

    <owl:NamedIndividual rdf:about="https://w3id.org/reproduceme#LEO">
        <rdf:type rdf:resource="https://w3id.org/reproduceme#SupportedFileFormat"/>
        <rdfs:label xml:lang="en">LEO</rdfs:label>
    </owl:NamedIndividual>
    


    <!-- https://w3id.org/reproduceme#LIF -->

    <owl:NamedIndividual rdf:about="https://w3id.org/reproduceme#LIF">
        <rdf:type rdf:resource="https://w3id.org/reproduceme#SupportedFileFormat"/>
        <rdfs:label xml:lang="en">Leica LAS AF LIF (Leica Image File Format)</rdfs:label>
    </owl:NamedIndividual>
    


    <!-- https://w3id.org/reproduceme#LIM -->

    <owl:NamedIndividual rdf:about="https://w3id.org/reproduceme#LIM">
        <rdf:type rdf:resource="https://w3id.org/reproduceme#SupportedFileFormat"/>
        <rdfs:label xml:lang="en">LIM (Laboratory Imaging/Nikon)</rdfs:label>
    </owl:NamedIndividual>
    


    <!-- https://w3id.org/reproduceme#LaVisionImspector -->

    <owl:NamedIndividual rdf:about="https://w3id.org/reproduceme#LaVisionImspector">
        <rdf:type rdf:resource="https://w3id.org/reproduceme#SupportedFileFormat"/>
        <rdfs:label xml:lang="en">LaVision Imspector</rdfs:label>
    </owl:NamedIndividual>
    


    <!-- https://w3id.org/reproduceme#LambertInstrumentsFLIM -->

    <owl:NamedIndividual rdf:about="https://w3id.org/reproduceme#LambertInstrumentsFLIM">
        <rdf:type rdf:resource="https://w3id.org/reproduceme#SupportedFileFormat"/>
        <rdfs:label xml:lang="en">Lambert Instruments FLIM</rdfs:label>
    </owl:NamedIndividual>
    


    <!-- https://w3id.org/reproduceme#LaserScanningConfocalMicroscopy -->

    <owl:NamedIndividual rdf:about="https://w3id.org/reproduceme#LaserScanningConfocalMicroscopy">
        <rdf:type rdf:resource="https://w3id.org/reproduceme#AcquisitionMode"/>
        <rdfs:label xml:lang="en">LaserScanningConfocalMicroscopy</rdfs:label>
    </owl:NamedIndividual>
    


    <!-- https://w3id.org/reproduceme#Leica -->

    <owl:NamedIndividual rdf:about="https://w3id.org/reproduceme#Leica">
        <rdf:type rdf:resource="https://w3id.org/reproduceme#SupportedFileFormat"/>
        <rdfs:label xml:lang="en">Leica</rdfs:label>
    </owl:NamedIndividual>
    


    <!-- https://w3id.org/reproduceme#LeicaSCN -->

    <owl:NamedIndividual rdf:about="https://w3id.org/reproduceme#LeicaSCN">
        <rdf:type rdf:resource="https://w3id.org/reproduceme#SupportedFileFormat"/>
        <rdfs:label xml:lang="en">Leica SCN</rdfs:label>
    </owl:NamedIndividual>
    


    <!-- https://w3id.org/reproduceme#Li-CorL2D -->

    <owl:NamedIndividual rdf:about="https://w3id.org/reproduceme#Li-CorL2D">
        <rdf:type rdf:resource="https://w3id.org/reproduceme#SupportedFileFormat"/>
        <rdfs:label xml:lang="en">Li-Cor L2D</rdfs:label>
    </owl:NamedIndividual>
    


    <!-- https://w3id.org/reproduceme#LifetimeImaging -->

    <owl:NamedIndividual rdf:about="https://w3id.org/reproduceme#LifetimeImaging">
        <rdf:type rdf:resource="https://w3id.org/reproduceme#DetectorType"/>
        <rdfs:label xml:lang="en">LifetimeImaging</rdfs:label>
    </owl:NamedIndividual>
    


    <!-- https://w3id.org/reproduceme#LongPass -->

    <owl:NamedIndividual rdf:about="https://w3id.org/reproduceme#LongPass">
        <rdf:type rdf:resource="https://w3id.org/reproduceme#FilterType"/>
        <rdfs:label xml:lang="en">LongPass</rdfs:label>
    </owl:NamedIndividual>
    


    <!-- https://w3id.org/reproduceme#MD5-128 -->

    <owl:NamedIndividual rdf:about="https://w3id.org/reproduceme#MD5-128">
        <rdf:type rdf:resource="https://w3id.org/reproduceme#ChecksumAlgorithm"/>
        <rdfs:label xml:lang="en">MD5-128</rdfs:label>
    </owl:NamedIndividual>
    


    <!-- https://w3id.org/reproduceme#MIAS -->

    <owl:NamedIndividual rdf:about="https://w3id.org/reproduceme#MIAS">
        <rdf:type rdf:resource="https://w3id.org/reproduceme#SupportedFileFormat"/>
        <rdfs:label xml:lang="en">MIAS (Maia Scientific)</rdfs:label>
    </owl:NamedIndividual>
    


    <!-- https://w3id.org/reproduceme#MINCMRI -->

    <owl:NamedIndividual rdf:about="https://w3id.org/reproduceme#MINCMRI">
        <rdf:type rdf:resource="https://w3id.org/reproduceme#SupportedFileFormat"/>
        <rdfs:label xml:lang="en">MINC MRI</rdfs:label>
    </owl:NamedIndividual>
    


    <!-- https://w3id.org/reproduceme#MNG -->

    <owl:NamedIndividual rdf:about="https://w3id.org/reproduceme#MNG">
        <rdf:type rdf:resource="https://w3id.org/reproduceme#SupportedFileFormat"/>
        <rdfs:label xml:lang="en">MNG (Multiple-image Network Graphics)</rdfs:label>
    </owl:NamedIndividual>
    


    <!-- https://w3id.org/reproduceme#MRC -->

    <owl:NamedIndividual rdf:about="https://w3id.org/reproduceme#MRC">
        <rdf:type rdf:resource="https://w3id.org/reproduceme#SupportedFileFormat"/>
        <rdfs:label xml:lang="en">MRC (Medical Research Council)</rdfs:label>
    </owl:NamedIndividual>
    


    <!-- https://w3id.org/reproduceme#MetaMorph7.5TIFF -->

    <owl:NamedIndividual rdf:about="https://w3id.org/reproduceme#MetaMorph7.5TIFF">
        <rdf:type rdf:resource="https://w3id.org/reproduceme#SupportedFileFormat"/>
        <rdfs:label xml:lang="en">MetaMorph 7.5 TIFF</rdfs:label>
    </owl:NamedIndividual>
    


    <!-- https://w3id.org/reproduceme#MetaMorphStack -->

    <owl:NamedIndividual rdf:about="https://w3id.org/reproduceme#MetaMorphStack">
        <rdf:type rdf:resource="https://w3id.org/reproduceme#SupportedFileFormat"/>
        <rdfs:label xml:lang="en">MetaMorph Stack (STK)</rdfs:label>
    </owl:NamedIndividual>
    


    <!-- https://w3id.org/reproduceme#MetalVapor -->

    <owl:NamedIndividual rdf:about="https://w3id.org/reproduceme#MetalVapor">
        <rdf:type rdf:resource="https://w3id.org/reproduceme#LaserType"/>
        <rdfs:label xml:lang="en">MetalVapor</rdfs:label>
    </owl:NamedIndividual>
    


    <!-- https://w3id.org/reproduceme#MicroManager -->

    <owl:NamedIndividual rdf:about="https://w3id.org/reproduceme#MicroManager">
        <rdf:type rdf:resource="https://w3id.org/reproduceme#SupportedFileFormat"/>
        <rdfs:label xml:lang="en">Micro-Manager</rdfs:label>
    </owl:NamedIndividual>
    


    <!-- https://w3id.org/reproduceme#MinoltaMRW -->

    <owl:NamedIndividual rdf:about="https://w3id.org/reproduceme#MinoltaMRW">
        <rdf:type rdf:resource="https://w3id.org/reproduceme#SupportedFileFormat"/>
        <rdfs:label xml:lang="en">MinoltaMRW</rdfs:label>
    </owl:NamedIndividual>
    


    <!-- https://w3id.org/reproduceme#MolecularImaging -->

    <owl:NamedIndividual rdf:about="https://w3id.org/reproduceme#MolecularImaging">
        <rdf:type rdf:resource="https://w3id.org/reproduceme#SupportedFileFormat"/>
        <rdfs:label xml:lang="en">Molecular Imaging</rdfs:label>
    </owl:NamedIndividual>
    


    <!-- https://w3id.org/reproduceme#MultiPass -->

    <owl:NamedIndividual rdf:about="https://w3id.org/reproduceme#MultiPass">
        <rdf:type rdf:resource="https://w3id.org/reproduceme#FilterType"/>
        <rdfs:label xml:lang="en">MultiPass</rdfs:label>
    </owl:NamedIndividual>
    


    <!-- https://w3id.org/reproduceme#MultiPhotonMicroscopy -->

    <owl:NamedIndividual rdf:about="https://w3id.org/reproduceme#MultiPhotonMicroscopy">
        <rdf:type rdf:resource="https://w3id.org/reproduceme#AcquisitionMode"/>
        <rdfs:label xml:lang="en">MultiPhotonMicroscopy</rdfs:label>
    </owl:NamedIndividual>
    


    <!-- https://w3id.org/reproduceme#Murmur3-128 -->

    <owl:NamedIndividual rdf:about="https://w3id.org/reproduceme#Murmur3-128">
        <rdf:type rdf:resource="https://w3id.org/reproduceme#ChecksumAlgorithm"/>
        <rdfs:label xml:lang="en">Murmur3-128</rdfs:label>
    </owl:NamedIndividual>
    


    <!-- https://w3id.org/reproduceme#Murmur3-32 -->

    <owl:NamedIndividual rdf:about="https://w3id.org/reproduceme#Murmur3-32">
        <rdf:type rdf:resource="https://w3id.org/reproduceme#ChecksumAlgorithm"/>
        <rdfs:label xml:lang="en">Murmur3-32</rdfs:label>
    </owl:NamedIndividual>
    


    <!-- https://w3id.org/reproduceme#NIfTI -->

    <owl:NamedIndividual rdf:about="https://w3id.org/reproduceme#NIfTI">
        <rdf:type rdf:resource="https://w3id.org/reproduceme#SupportedFileFormat"/>
        <rdfs:label xml:lang="en">NIfTI</rdfs:label>
    </owl:NamedIndividual>
    


    <!-- https://w3id.org/reproduceme#NRRD -->

    <owl:NamedIndividual rdf:about="https://w3id.org/reproduceme#NRRD">
        <rdf:type rdf:resource="https://w3id.org/reproduceme#SupportedFileFormat"/>
        <rdfs:label xml:lang="en">NRRD (Nearly Raw Raster Data)</rdfs:label>
    </owl:NamedIndividual>
    


    <!-- https://w3id.org/reproduceme#NearFieldScanningOpticalMicroscopy -->

    <owl:NamedIndividual rdf:about="https://w3id.org/reproduceme#NearFieldScanningOpticalMicroscopy">
        <rdf:type rdf:resource="https://w3id.org/reproduceme#AcquisitionMode"/>
        <rdfs:label xml:lang="en">NearFieldScanningOpticalMicroscopy</rdfs:label>
    </owl:NamedIndividual>
    


    <!-- https://w3id.org/reproduceme#NeutralDensity -->

    <owl:NamedIndividual rdf:about="https://w3id.org/reproduceme#NeutralDensity">
        <rdf:type rdf:resource="https://w3id.org/reproduceme#FilterType"/>
        <rdfs:label xml:lang="en">NeutralDensity</rdfs:label>
    </owl:NamedIndividual>
    


    <!-- https://w3id.org/reproduceme#Nikon -->

    <owl:NamedIndividual rdf:about="https://w3id.org/reproduceme#Nikon">
        <rdf:type rdf:resource="https://w3id.org/reproduceme#SupportedFileFormat"/>
        <rdfs:label xml:lang="en">Nikon</rdfs:label>
    </owl:NamedIndividual>
    


    <!-- https://w3id.org/reproduceme#NikonEZ-C1TIFF -->

    <owl:NamedIndividual rdf:about="https://w3id.org/reproduceme#NikonEZ-C1TIFF">
        <rdf:type rdf:resource="https://w3id.org/reproduceme#SupportedFileFormat"/>
        <rdfs:label xml:lang="en">Nikon EZ-C1 TIFF</rdfs:label>
    </owl:NamedIndividual>
    


    <!-- https://w3id.org/reproduceme#NikonElectronicFormat -->

    <owl:NamedIndividual rdf:about="https://w3id.org/reproduceme#NikonElectronicFormat">
        <rdf:type rdf:resource="https://w3id.org/reproduceme#SupportedFileFormat"/>
        <rdfs:label xml:lang="en">NEF (Nikon Electronic Format)</rdfs:label>
    </owl:NamedIndividual>
    


    <!-- https://w3id.org/reproduceme#NikonElementsTIFF -->

    <owl:NamedIndividual rdf:about="https://w3id.org/reproduceme#NikonElementsTIFF">
        <rdf:type rdf:resource="https://w3id.org/reproduceme#SupportedFileFormat"/>
        <rdfs:label xml:lang="en">Nikon Elements TIFF</rdfs:label>
    </owl:NamedIndividual>
    


    <!-- https://w3id.org/reproduceme#NikonNISElementsND2 -->

    <owl:NamedIndividual rdf:about="https://w3id.org/reproduceme#NikonNISElementsND2">
        <rdf:type rdf:resource="https://w3id.org/reproduceme#SupportedFileFormat"/>
        <rdfs:label xml:lang="en">Nikon NIS-Elements ND2</rdfs:label>
    </owl:NamedIndividual>
    


    <!-- https://w3id.org/reproduceme#NonLinear -->

    <owl:NamedIndividual rdf:about="https://w3id.org/reproduceme#NonLinear">
        <rdf:type rdf:resource="https://w3id.org/reproduceme#Illumination"/>
        <rdfs:label xml:lang="en">NonLinear</rdfs:label>
    </owl:NamedIndividual>
    


    <!-- https://w3id.org/reproduceme#OME-TIFF -->

    <owl:NamedIndividual rdf:about="https://w3id.org/reproduceme#OME-TIFF">
        <rdf:type rdf:resource="https://w3id.org/reproduceme#SupportedFileFormat"/>
        <rdfs:label xml:lang="en">OME-TIFF</rdfs:label>
    </owl:NamedIndividual>
    


    <!-- https://w3id.org/reproduceme#OME-XML -->

    <owl:NamedIndividual rdf:about="https://w3id.org/reproduceme#OME-XML">
        <rdf:type rdf:resource="https://w3id.org/reproduceme#SupportedFileFormat"/>
        <rdfs:label xml:lang="en">OME-XML</rdfs:label>
    </owl:NamedIndividual>
    


    <!-- https://w3id.org/reproduceme#OMEROPyramid -->

    <owl:NamedIndividual rdf:about="https://w3id.org/reproduceme#OMEROPyramid">
        <rdf:type rdf:resource="https://w3id.org/reproduceme#SupportedFileFormat"/>
        <rdfs:label xml:lang="en">OMERO Pyramid</rdfs:label>
    </owl:NamedIndividual>
    


    <!-- https://w3id.org/reproduceme#Oblique -->

    <owl:NamedIndividual rdf:about="https://w3id.org/reproduceme#Oblique">
        <rdf:type rdf:resource="https://w3id.org/reproduceme#Illumination"/>
        <rdfs:label xml:lang="en">Oblique</rdfs:label>
    </owl:NamedIndividual>
    


    <!-- https://w3id.org/reproduceme#ObliqueIllumination -->

    <owl:NamedIndividual rdf:about="https://w3id.org/reproduceme#ObliqueIllumination">
        <rdf:type rdf:resource="https://w3id.org/reproduceme#ContrastMethod"/>
        <rdfs:label xml:lang="en">ObliqueIllumination</rdfs:label>
    </owl:NamedIndividual>
    


    <!-- https://w3id.org/reproduceme#OlympusCellRorAPL -->

    <owl:NamedIndividual rdf:about="https://w3id.org/reproduceme#OlympusCellRorAPL">
        <rdf:type rdf:resource="https://w3id.org/reproduceme#SupportedFileFormat"/>
        <rdfs:label xml:lang="en">Olympus CellR/APL</rdfs:label>
    </owl:NamedIndividual>
    


    <!-- https://w3id.org/reproduceme#OlympusFluoViewFV1000 -->

    <owl:NamedIndividual rdf:about="https://w3id.org/reproduceme#OlympusFluoViewFV1000">
        <rdf:type rdf:resource="https://w3id.org/reproduceme#SupportedFileFormat"/>
        <rdfs:label xml:lang="en">Olympus FluoView FV1000</rdfs:label>
    </owl:NamedIndividual>
    


    <!-- https://w3id.org/reproduceme#OlympusSISTIFF -->

    <owl:NamedIndividual rdf:about="https://w3id.org/reproduceme#OlympusSISTIFF">
        <rdf:type rdf:resource="https://w3id.org/reproduceme#SupportedFileFormat"/>
        <rdfs:label xml:lang="en">Olympus SIS TIFF</rdfs:label>
    </owl:NamedIndividual>
    


    <!-- https://w3id.org/reproduceme#OlympusScanR -->

    <owl:NamedIndividual rdf:about="https://w3id.org/reproduceme#OlympusScanR">
        <rdf:type rdf:resource="https://w3id.org/reproduceme#SupportedFileFormat"/>
        <rdfs:label xml:lang="en">Olympus ScanR</rdfs:label>
    </owl:NamedIndividual>
    


    <!-- https://w3id.org/reproduceme#OpticalTrapping -->

    <owl:NamedIndividual rdf:about="https://w3id.org/reproduceme#OpticalTrapping">
        <rdf:type rdf:resource="https://w3id.org/reproduceme#MicrobeamManipulationType"/>
        <rdfs:label xml:lang="en">OpticalTrapping</rdfs:label>
    </owl:NamedIndividual>
    


    <!-- https://w3id.org/reproduceme#OxfordInstruments -->

    <owl:NamedIndividual rdf:about="https://w3id.org/reproduceme#OxfordInstruments">
        <rdf:type rdf:resource="https://w3id.org/reproduceme#SupportedFileFormat"/>
        <rdfs:label xml:lang="en">Oxford Instruments</rdfs:label>
    </owl:NamedIndividual>
    


    <!-- https://w3id.org/reproduceme#PALM -->

    <owl:NamedIndividual rdf:about="https://w3id.org/reproduceme#PALM">
        <rdf:type rdf:resource="https://w3id.org/reproduceme#AcquisitionMode"/>
        <rdfs:label xml:lang="en">PALM</rdfs:label>
    </owl:NamedIndividual>
    


    <!-- https://w3id.org/reproduceme#PCORAW -->

    <owl:NamedIndividual rdf:about="https://w3id.org/reproduceme#PCORAW">
        <rdf:type rdf:resource="https://w3id.org/reproduceme#SupportedFileFormat"/>
        <rdfs:label xml:lang="en">PCORAW</rdfs:label>
    </owl:NamedIndividual>
    


    <!-- https://w3id.org/reproduceme#PCX -->

    <owl:NamedIndividual rdf:about="https://w3id.org/reproduceme#PCX">
        <rdf:type rdf:resource="https://w3id.org/reproduceme#SupportedFileFormat"/>
        <rdfs:label xml:lang="en">PCX (PC Paintbrush)</rdfs:label>
    </owl:NamedIndividual>
    


    <!-- https://w3id.org/reproduceme#PGIDocumentation -->

    <owl:NamedIndividual rdf:about="https://w3id.org/reproduceme#PGIDocumentation">
        <rdf:type rdf:resource="https://w3id.org/reproduceme#ExperimentType"/>
        <rdfs:label xml:lang="en">PGIDocumentation</rdfs:label>
    </owl:NamedIndividual>
    


    <!-- https://w3id.org/reproduceme#PGM -->

    <owl:NamedIndividual rdf:about="https://w3id.org/reproduceme#PGM">
        <rdf:type rdf:resource="https://w3id.org/reproduceme#SupportedFileFormat"/>
        <rdfs:label xml:lang="en">PGM</rdfs:label>
    </owl:NamedIndividual>
    


    <!-- https://w3id.org/reproduceme#PICT -->

    <owl:NamedIndividual rdf:about="https://w3id.org/reproduceme#PICT">
        <rdf:type rdf:resource="https://w3id.org/reproduceme#SupportedFileFormat"/>
        <rdfs:label xml:lang="en">PICT (Macintosh Picture)</rdfs:label>
    </owl:NamedIndividual>
    


    <!-- https://w3id.org/reproduceme#PMT -->

    <owl:NamedIndividual rdf:about="https://w3id.org/reproduceme#PMT">
        <rdf:type rdf:resource="https://w3id.org/reproduceme#DetectorType"/>
        <rdfs:label xml:lang="en">PMT</rdfs:label>
    </owl:NamedIndividual>
    


    <!-- https://w3id.org/reproduceme#PNG -->

    <owl:NamedIndividual rdf:about="https://w3id.org/reproduceme#PNG">
        <rdf:type rdf:resource="https://w3id.org/reproduceme#SupportedFileFormat"/>
        <rdfs:label xml:lang="en">PNG (Portable Network Graphics)</rdfs:label>
    </owl:NamedIndividual>
    


    <!-- https://w3id.org/reproduceme#PSD -->

    <owl:NamedIndividual rdf:about="https://w3id.org/reproduceme#PSD">
        <rdf:type rdf:resource="https://w3id.org/reproduceme#SupportedFileFormat"/>
        <rdfs:label xml:lang="en">Adobe Photoshop PSD</rdfs:label>
    </owl:NamedIndividual>
    


    <!-- https://w3id.org/reproduceme#PerkinElmerColumbus -->

    <owl:NamedIndividual rdf:about="https://w3id.org/reproduceme#PerkinElmerColumbus">
        <rdf:type rdf:resource="https://w3id.org/reproduceme#SupportedFileFormat"/>
        <rdfs:label xml:lang="en">PerkinElmer Columbus</rdfs:label>
    </owl:NamedIndividual>
    


    <!-- https://w3id.org/reproduceme#PerkinElmerDensitometer -->

    <owl:NamedIndividual rdf:about="https://w3id.org/reproduceme#PerkinElmerDensitometer">
        <rdf:type rdf:resource="https://w3id.org/reproduceme#SupportedFileFormat"/>
        <rdfs:label xml:lang="en">Perkin Elmer Densitometer</rdfs:label>
    </owl:NamedIndividual>
    


    <!-- https://w3id.org/reproduceme#PerkinElmerNuance -->

    <owl:NamedIndividual rdf:about="https://w3id.org/reproduceme#PerkinElmerNuance">
        <rdf:type rdf:resource="https://w3id.org/reproduceme#SupportedFileFormat"/>
        <rdfs:label xml:lang="en">PerkinElmer Nuance</rdfs:label>
    </owl:NamedIndividual>
    


    <!-- https://w3id.org/reproduceme#PerkinElmerOperetta -->

    <owl:NamedIndividual rdf:about="https://w3id.org/reproduceme#PerkinElmerOperetta">
        <rdf:type rdf:resource="https://w3id.org/reproduceme#SupportedFileFormat"/>
        <rdfs:label xml:lang="en">PerkinElmer Operetta</rdfs:label>
    </owl:NamedIndividual>
    


    <!-- https://w3id.org/reproduceme#PerkinElmerUltraVIEW -->

    <owl:NamedIndividual rdf:about="https://w3id.org/reproduceme#PerkinElmerUltraVIEW">
        <rdf:type rdf:resource="https://w3id.org/reproduceme#SupportedFileFormat"/>
        <rdfs:label xml:lang="en">PerkinElmer UltraVIEW</rdfs:label>
    </owl:NamedIndividual>
    


    <!-- https://w3id.org/reproduceme#Phase -->

    <owl:NamedIndividual rdf:about="https://w3id.org/reproduceme#Phase">
        <rdf:type rdf:resource="https://w3id.org/reproduceme#ContrastMethod"/>
        <rdfs:label xml:lang="en">Phase</rdfs:label>
    </owl:NamedIndividual>
    


    <!-- https://w3id.org/reproduceme#Photoablation -->

    <owl:NamedIndividual rdf:about="https://w3id.org/reproduceme#Photoablation">
        <rdf:type rdf:resource="https://w3id.org/reproduceme#MicrobeamManipulationType"/>
        <rdfs:label xml:lang="en">Photoablation</rdfs:label>
    </owl:NamedIndividual>
    


    <!-- https://w3id.org/reproduceme#Photoactivation -->

    <owl:NamedIndividual rdf:about="https://w3id.org/reproduceme#Photoactivation">
        <rdf:type rdf:resource="https://w3id.org/reproduceme#MicrobeamManipulationType"/>
        <rdfs:label xml:lang="en">Photoactivation</rdfs:label>
    </owl:NamedIndividual>
    


    <!-- https://w3id.org/reproduceme#Photobleaching -->

    <owl:NamedIndividual rdf:about="https://w3id.org/reproduceme#Photobleaching">
        <rdf:type rdf:resource="https://w3id.org/reproduceme#ExperimentType"/>
        <rdfs:label xml:lang="en">Photobleaching</rdfs:label>
    </owl:NamedIndividual>
    


    <!-- https://w3id.org/reproduceme#Photodiode -->

    <owl:NamedIndividual rdf:about="https://w3id.org/reproduceme#Photodiode">
        <rdf:type rdf:resource="https://w3id.org/reproduceme#DetectorType"/>
        <rdfs:label xml:lang="en">Photodiode</rdfs:label>
    </owl:NamedIndividual>
    


    <!-- https://w3id.org/reproduceme#PhotoshopTIFF -->

    <owl:NamedIndividual rdf:about="https://w3id.org/reproduceme#PhotoshopTIFF">
        <rdf:type rdf:resource="https://w3id.org/reproduceme#SupportedFileFormat"/>
        <rdfs:label xml:lang="en">Photoshop TIFF</rdfs:label>
    </owl:NamedIndividual>
    


    <!-- https://w3id.org/reproduceme#PicoQuantBin -->

    <owl:NamedIndividual rdf:about="https://w3id.org/reproduceme#PicoQuantBin">
        <rdf:type rdf:resource="https://w3id.org/reproduceme#SupportedFileFormat"/>
        <rdfs:label xml:lang="en">PicoQuant Bin</rdfs:label>
    </owl:NamedIndividual>
    


    <!-- https://w3id.org/reproduceme#PolarizedLight -->

    <owl:NamedIndividual rdf:about="https://w3id.org/reproduceme#PolarizedLight">
        <rdf:type rdf:resource="https://w3id.org/reproduceme#ContrastMethod"/>
        <rdfs:label xml:lang="en">PolarizedLight</rdfs:label>
    </owl:NamedIndividual>
    


    <!-- https://w3id.org/reproduceme#PrairieTechnologiesTIFF -->

    <owl:NamedIndividual rdf:about="https://w3id.org/reproduceme#PrairieTechnologiesTIFF">
        <rdf:type rdf:resource="https://w3id.org/reproduceme#SupportedFileFormat"/>
        <rdfs:label xml:lang="en">Prairie Technologies TIFF</rdfs:label>
    </owl:NamedIndividual>
    


    <!-- https://w3id.org/reproduceme#Quesant -->

    <owl:NamedIndividual rdf:about="https://w3id.org/reproduceme#Quesant">
        <rdf:type rdf:resource="https://w3id.org/reproduceme#SupportedFileFormat"/>
        <rdfs:label xml:lang="en">Quesant</rdfs:label>
    </owl:NamedIndividual>
    


    <!-- https://w3id.org/reproduceme#QuickTimeMovie -->

    <owl:NamedIndividual rdf:about="https://w3id.org/reproduceme#QuickTimeMovie">
        <rdf:type rdf:resource="https://w3id.org/reproduceme#SupportedFileFormat"/>
        <rdfs:label xml:lang="en">QuickTime Movie</rdfs:label>
    </owl:NamedIndividual>
    


    <!-- https://w3id.org/reproduceme#RHK -->

    <owl:NamedIndividual rdf:about="https://w3id.org/reproduceme#RHK">
        <rdf:type rdf:resource="https://w3id.org/reproduceme#SupportedFileFormat"/>
        <rdfs:label xml:lang="en">RHK</rdfs:label>
    </owl:NamedIndividual>
    


    <!-- https://w3id.org/reproduceme#SBIG -->

    <owl:NamedIndividual rdf:about="https://w3id.org/reproduceme#SBIG">
        <rdf:type rdf:resource="https://w3id.org/reproduceme#SupportedFileFormat"/>
        <rdfs:label xml:lang="en">SBIG</rdfs:label>
    </owl:NamedIndividual>
    


    <!-- https://w3id.org/reproduceme#SDT -->

    <owl:NamedIndividual rdf:about="https://w3id.org/reproduceme#SDT">
        <rdf:type rdf:resource="https://w3id.org/reproduceme#SupportedFileFormat"/>
        <rdfs:label xml:lang="en">Becker &amp; Hickl SPCImage</rdfs:label>
    </owl:NamedIndividual>
    


    <!-- https://w3id.org/reproduceme#SHA1-160 -->

    <owl:NamedIndividual rdf:about="https://w3id.org/reproduceme#SHA1-160">
        <rdf:type rdf:resource="https://w3id.org/reproduceme#ChecksumAlgorithm"/>
        <rdfs:label xml:lang="en">SHA1-160</rdfs:label>
    </owl:NamedIndividual>
    


    <!-- https://w3id.org/reproduceme#SMCamera -->

    <owl:NamedIndividual rdf:about="https://w3id.org/reproduceme#SMCamera">
        <rdf:type rdf:resource="https://w3id.org/reproduceme#SupportedFileFormat"/>
        <rdfs:label xml:lang="en">SM Camera</rdfs:label>
    </owl:NamedIndividual>
    


    <!-- https://w3id.org/reproduceme#SPIDER -->

    <owl:NamedIndividual rdf:about="https://w3id.org/reproduceme#SPIDER">
        <rdf:type rdf:resource="https://w3id.org/reproduceme#SupportedFileFormat"/>
        <rdfs:label xml:lang="en">SPIDER</rdfs:label>
    </owl:NamedIndividual>
    


    <!-- https://w3id.org/reproduceme#SPIM -->

    <owl:NamedIndividual rdf:about="https://w3id.org/reproduceme#SPIM">
        <rdf:type rdf:resource="https://w3id.org/reproduceme#AcquisitionMode"/>
        <rdfs:label xml:lang="en">SPIM</rdfs:label>
    </owl:NamedIndividual>
    


    <!-- https://w3id.org/reproduceme#STED -->

    <owl:NamedIndividual rdf:about="https://w3id.org/reproduceme#STED">
        <rdf:type rdf:resource="https://w3id.org/reproduceme#AcquisitionMode"/>
        <rdfs:label xml:lang="en">STED</rdfs:label>
    </owl:NamedIndividual>
    


    <!-- https://w3id.org/reproduceme#STORM -->

    <owl:NamedIndividual rdf:about="https://w3id.org/reproduceme#STORM">
        <rdf:type rdf:resource="https://w3id.org/reproduceme#AcquisitionMode"/>
        <rdfs:label xml:lang="en">STORM</rdfs:label>
    </owl:NamedIndividual>
    


    <!-- https://w3id.org/reproduceme#ScreenExperiment -->

    <owl:NamedIndividual rdf:about="https://w3id.org/reproduceme#ScreenExperiment">
        <rdf:type rdf:resource="https://w3id.org/reproduceme#ExperimentType"/>
        <rdfs:label xml:lang="en">ScreenExperiment</rdfs:label>
    </owl:NamedIndividual>
    


    <!-- https://w3id.org/reproduceme#SecondHarmonicGenerationImaging -->

    <owl:NamedIndividual rdf:about="https://w3id.org/reproduceme#SecondHarmonicGenerationImaging">
        <rdf:type rdf:resource="https://w3id.org/reproduceme#AcquisitionMode"/>
        <rdfs:label xml:lang="en">SecondHarmonicGenerationImaging</rdfs:label>
    </owl:NamedIndividual>
    


    <!-- https://w3id.org/reproduceme#Seiko -->

    <owl:NamedIndividual rdf:about="https://w3id.org/reproduceme#Seiko">
        <rdf:type rdf:resource="https://w3id.org/reproduceme#SupportedFileFormat"/>
        <rdfs:label xml:lang="en">Seiko</rdfs:label>
    </owl:NamedIndividual>
    


    <!-- https://w3id.org/reproduceme#Semiconductor -->

    <owl:NamedIndividual rdf:about="https://w3id.org/reproduceme#Semiconductor">
        <rdf:type rdf:resource="https://w3id.org/reproduceme#LaserType"/>
        <rdfs:label xml:lang="en">Semiconductor</rdfs:label>
    </owl:NamedIndividual>
    


    <!-- https://w3id.org/reproduceme#ShortPass -->

    <owl:NamedIndividual rdf:about="https://w3id.org/reproduceme#ShortPass">
        <rdf:type rdf:resource="https://w3id.org/reproduceme#FilterType"/>
        <rdfs:label xml:lang="en">ShortPass</rdfs:label>
    </owl:NamedIndividual>
    


    <!-- https://w3id.org/reproduceme#SimplePCIandHCImage -->

    <owl:NamedIndividual rdf:about="https://w3id.org/reproduceme#SimplePCIandHCImage">
        <rdf:type rdf:resource="https://w3id.org/reproduceme#SupportedFileFormat"/>
        <rdfs:label xml:lang="en">SimplePCI and HCImage</rdfs:label>
    </owl:NamedIndividual>
    


    <!-- https://w3id.org/reproduceme#SimplePCIandHCImageTIFF -->

    <owl:NamedIndividual rdf:about="https://w3id.org/reproduceme#SimplePCIandHCImageTIFF">
        <rdf:type rdf:resource="https://w3id.org/reproduceme#SupportedFileFormat"/>
        <rdfs:label xml:lang="en">SimplePCI &amp; HCImage TIFF</rdfs:label>
    </owl:NamedIndividual>
    


    <!-- https://w3id.org/reproduceme#SingleMoleculeImaging -->

    <owl:NamedIndividual rdf:about="https://w3id.org/reproduceme#SingleMoleculeImaging">
        <rdf:type rdf:resource="https://w3id.org/reproduceme#AcquisitionMode"/>
        <rdfs:label xml:lang="en">SingleMoleculeImaging</rdfs:label>
    </owl:NamedIndividual>
    


    <!-- https://w3id.org/reproduceme#SlideBook -->

    <owl:NamedIndividual rdf:about="https://w3id.org/reproduceme#SlideBook">
        <rdf:type rdf:resource="https://w3id.org/reproduceme#SupportedFileFormat"/>
        <rdfs:label xml:lang="en">3i SlideBook</rdfs:label>
    </owl:NamedIndividual>
    


    <!-- https://w3id.org/reproduceme#SlitScanConfocal -->

    <owl:NamedIndividual rdf:about="https://w3id.org/reproduceme#SlitScanConfocal">
        <rdf:type rdf:resource="https://w3id.org/reproduceme#AcquisitionMode"/>
        <rdfs:label xml:lang="en">SlitScanConfocal</rdfs:label>
    </owl:NamedIndividual>
    


    <!-- https://w3id.org/reproduceme#SolidState -->

    <owl:NamedIndividual rdf:about="https://w3id.org/reproduceme#SolidState">
        <rdf:type rdf:resource="https://w3id.org/reproduceme#LaserType"/>
        <rdfs:label xml:lang="en">SolidState</rdfs:label>
    </owl:NamedIndividual>
    


    <!-- https://w3id.org/reproduceme#SpectralImaging -->

    <owl:NamedIndividual rdf:about="https://w3id.org/reproduceme#SpectralImaging">
        <rdf:type rdf:resource="https://w3id.org/reproduceme#AcquisitionMode"/>
        <rdfs:label xml:lang="en">SpectralImaging</rdfs:label>
    </owl:NamedIndividual>
    


    <!-- https://w3id.org/reproduceme#SpectralImagingExperiment -->

    <owl:NamedIndividual rdf:about="https://w3id.org/reproduceme#SpectralImagingExperiment">
        <rdf:type rdf:resource="https://w3id.org/reproduceme#ExperimentType"/>
        <rdfs:label xml:lang="en">SpectralImagingExperiment</rdfs:label>
    </owl:NamedIndividual>
    


    <!-- https://w3id.org/reproduceme#Spectroscopy -->

    <owl:NamedIndividual rdf:about="https://w3id.org/reproduceme#Spectroscopy">
        <rdf:type rdf:resource="https://w3id.org/reproduceme#DetectorType"/>
        <rdfs:label xml:lang="en">Spectroscopy</rdfs:label>
    </owl:NamedIndividual>
    


    <!-- https://w3id.org/reproduceme#SpinningDiskConfocal -->

    <owl:NamedIndividual rdf:about="https://w3id.org/reproduceme#SpinningDiskConfocal">
        <rdf:type rdf:resource="https://w3id.org/reproduceme#AcquisitionMode"/>
        <rdfs:label xml:lang="en">SpinningDiskConfocal</rdfs:label>
    </owl:NamedIndividual>
    


    <!-- https://w3id.org/reproduceme#StructuredIllumination -->

    <owl:NamedIndividual rdf:about="https://w3id.org/reproduceme#StructuredIllumination">
        <rdf:type rdf:resource="https://w3id.org/reproduceme#AcquisitionMode"/>
        <rdfs:label xml:lang="en">StructuredIllumination</rdfs:label>
    </owl:NamedIndividual>
    


    <!-- https://w3id.org/reproduceme#SweptFieldConfocal -->

    <owl:NamedIndividual rdf:about="https://w3id.org/reproduceme#SweptFieldConfocal">
        <rdf:type rdf:resource="https://w3id.org/reproduceme#AcquisitionMode"/>
        <rdfs:label xml:lang="en">SweptFieldConfocal</rdfs:label>
    </owl:NamedIndividual>
    


    <!-- https://w3id.org/reproduceme#TCS -->

    <owl:NamedIndividual rdf:about="https://w3id.org/reproduceme#TCS">
        <rdf:type rdf:resource="https://w3id.org/reproduceme#SupportedFileFormat"/>
        <rdfs:label xml:lang="en">TCS</rdfs:label>
    </owl:NamedIndividual>
    


    <!-- https://w3id.org/reproduceme#TIFF -->

    <owl:NamedIndividual rdf:about="https://w3id.org/reproduceme#TIFF">
        <rdf:type rdf:resource="https://w3id.org/reproduceme#SupportedFileFormat"/>
        <rdfs:label xml:lang="en">TIFF (Tagged Image File Format)</rdfs:label>
    </owl:NamedIndividual>
    


    <!-- https://w3id.org/reproduceme#TIRF -->

    <owl:NamedIndividual rdf:about="https://w3id.org/reproduceme#TIRF">
        <rdf:type rdf:resource="https://w3id.org/reproduceme#AcquisitionMode"/>
        <rdfs:label xml:lang="en">TIRF</rdfs:label>
    </owl:NamedIndividual>
    


    <!-- https://w3id.org/reproduceme#Targa -->

    <owl:NamedIndividual rdf:about="https://w3id.org/reproduceme#Targa">
        <rdf:type rdf:resource="https://w3id.org/reproduceme#SupportedFileFormat"/>
        <rdfs:label xml:lang="en">Targa</rdfs:label>
    </owl:NamedIndividual>
    


    <!-- https://w3id.org/reproduceme#Text -->

    <owl:NamedIndividual rdf:about="https://w3id.org/reproduceme#Text">
        <rdf:type rdf:resource="https://w3id.org/reproduceme#SupportedFileFormat"/>
        <rdfs:label xml:lang="en">Text</rdfs:label>
    </owl:NamedIndividual>
    


    <!-- https://w3id.org/reproduceme#TillPhotonicsTillVision -->

    <owl:NamedIndividual rdf:about="https://w3id.org/reproduceme#TillPhotonicsTillVision">
        <rdf:type rdf:resource="https://w3id.org/reproduceme#SupportedFileFormat"/>
        <rdfs:label xml:lang="en">TillPhotonics TillVision</rdfs:label>
    </owl:NamedIndividual>
    


    <!-- https://w3id.org/reproduceme#TimeLapse -->

    <owl:NamedIndividual rdf:about="https://w3id.org/reproduceme#TimeLapse">
        <rdf:type rdf:resource="https://w3id.org/reproduceme#ExperimentType"/>
        <rdfs:label xml:lang="en">TimeLapse</rdfs:label>
    </owl:NamedIndividual>
    


    <!-- https://w3id.org/reproduceme#Topometrix -->

    <owl:NamedIndividual rdf:about="https://w3id.org/reproduceme#Topometrix">
        <rdf:type rdf:resource="https://w3id.org/reproduceme#SupportedFileFormat"/>
        <rdfs:label xml:lang="en">Topometrix</rdfs:label>
    </owl:NamedIndividual>
    


    <!-- https://w3id.org/reproduceme#TotalInternalReflection -->

    <owl:NamedIndividual rdf:about="https://w3id.org/reproduceme#TotalInternalReflection">
        <rdf:type rdf:resource="https://w3id.org/reproduceme#AcquisitionMode"/>
        <rdfs:label xml:lang="en">TotalInternalReflection</rdfs:label>
    </owl:NamedIndividual>
    


    <!-- https://w3id.org/reproduceme#Transmitted -->

    <owl:NamedIndividual rdf:about="https://w3id.org/reproduceme#Transmitted">
        <rdf:type rdf:resource="https://w3id.org/reproduceme#Illumination"/>
        <rdfs:label xml:lang="en">Transmitted</rdfs:label>
    </owl:NamedIndividual>
    


    <!-- https://w3id.org/reproduceme#Trestle -->

    <owl:NamedIndividual rdf:about="https://w3id.org/reproduceme#Trestle">
        <rdf:type rdf:resource="https://w3id.org/reproduceme#SupportedFileFormat"/>
        <rdfs:label xml:lang="en">Trestle</rdfs:label>
    </owl:NamedIndividual>
    


    <!-- https://w3id.org/reproduceme#Tuneable -->

    <owl:NamedIndividual rdf:about="https://w3id.org/reproduceme#Tuneable">
        <rdf:type rdf:resource="https://w3id.org/reproduceme#FilterType"/>
        <rdfs:label xml:lang="en">Tuneable</rdfs:label>
    </owl:NamedIndividual>
    


    <!-- https://w3id.org/reproduceme#UBM -->

    <owl:NamedIndividual rdf:about="https://w3id.org/reproduceme#UBM">
        <rdf:type rdf:resource="https://w3id.org/reproduceme#SupportedFileFormat"/>
        <rdfs:label xml:lang="en">UBM</rdfs:label>
    </owl:NamedIndividual>
    


    <!-- https://w3id.org/reproduceme#Uncaging -->

    <owl:NamedIndividual rdf:about="https://w3id.org/reproduceme#Uncaging">
        <rdf:type rdf:resource="https://w3id.org/reproduceme#MicrobeamManipulationType"/>
        <rdfs:label xml:lang="en">Uncaging</rdfs:label>
    </owl:NamedIndividual>
    


    <!-- https://w3id.org/reproduceme#Unisoku -->

    <owl:NamedIndividual rdf:about="https://w3id.org/reproduceme#Unisoku">
        <rdf:type rdf:resource="https://w3id.org/reproduceme#SupportedFileFormat"/>
        <rdfs:label xml:lang="en">Unisoku</rdfs:label>
    </owl:NamedIndividual>
    


    <!-- https://w3id.org/reproduceme#Upright -->

    <owl:NamedIndividual rdf:about="https://w3id.org/reproduceme#Upright">
        <rdf:type rdf:resource="https://w3id.org/reproduceme#MicroscopeType"/>
        <rdfs:label xml:lang="en">Upright</rdfs:label>
    </owl:NamedIndividual>
    


    <!-- https://w3id.org/reproduceme#VGSAM -->

    <owl:NamedIndividual rdf:about="https://w3id.org/reproduceme#VGSAM">
        <rdf:type rdf:resource="https://w3id.org/reproduceme#SupportedFileFormat"/>
        <rdfs:label xml:lang="en">VG SAM</rdfs:label>
    </owl:NamedIndividual>
    


    <!-- https://w3id.org/reproduceme#VarianFDF -->

    <owl:NamedIndividual rdf:about="https://w3id.org/reproduceme#VarianFDF">
        <rdf:type rdf:resource="https://w3id.org/reproduceme#SupportedFileFormat"/>
        <rdfs:label xml:lang="en">Varian FDF</rdfs:label>
    </owl:NamedIndividual>
    


    <!-- https://w3id.org/reproduceme#VeecoAFM -->

    <owl:NamedIndividual rdf:about="https://w3id.org/reproduceme#VeecoAFM">
        <rdf:type rdf:resource="https://w3id.org/reproduceme#SupportedFileFormat"/>
        <rdfs:label xml:lang="en">Veeco AFM</rdfs:label>
    </owl:NamedIndividual>
    


    <!-- https://w3id.org/reproduceme#VisiTech -->

    <owl:NamedIndividual rdf:about="https://w3id.org/reproduceme#VisiTech">
        <rdf:type rdf:resource="https://w3id.org/reproduceme#SupportedFileFormat"/>
        <rdfs:label xml:lang="en">VisiTech XYS</rdfs:label>
    </owl:NamedIndividual>
    


    <!-- https://w3id.org/reproduceme#Volocity -->

    <owl:NamedIndividual rdf:about="https://w3id.org/reproduceme#Volocity">
        <rdf:type rdf:resource="https://w3id.org/reproduceme#SupportedFileFormat"/>
        <rdfs:label xml:lang="en">Volocity</rdfs:label>
    </owl:NamedIndividual>
    


    <!-- https://w3id.org/reproduceme#VolocityLibraryClipping -->

    <owl:NamedIndividual rdf:about="https://w3id.org/reproduceme#VolocityLibraryClipping">
        <rdf:type rdf:resource="https://w3id.org/reproduceme#SupportedFileFormat"/>
        <rdfs:label xml:lang="en">Volocity Library Clipping</rdfs:label>
    </owl:NamedIndividual>
    


    <!-- https://w3id.org/reproduceme#WA-TOP -->

    <owl:NamedIndividual rdf:about="https://w3id.org/reproduceme#WA-TOP">
        <rdf:type rdf:resource="https://w3id.org/reproduceme#SupportedFileFormat"/>
        <rdfs:label xml:lang="en">WA-TOP</rdfs:label>
    </owl:NamedIndividual>
    


    <!-- https://w3id.org/reproduceme#WideField -->

    <owl:NamedIndividual rdf:about="https://w3id.org/reproduceme#WideField">
        <rdf:type rdf:resource="https://w3id.org/reproduceme#AcquisitionMode"/>
        <rdfs:label xml:lang="en">WideField</rdfs:label>
    </owl:NamedIndividual>
    


    <!-- https://w3id.org/reproduceme#Woolz -->

    <owl:NamedIndividual rdf:about="https://w3id.org/reproduceme#Woolz">
        <rdf:type rdf:resource="https://w3id.org/reproduceme#SupportedFileFormat"/>
        <rdfs:label xml:lang="en">Woolz</rdfs:label>
    </owl:NamedIndividual>
    


    <!-- https://w3id.org/reproduceme#XYCTZ -->

    <owl:NamedIndividual rdf:about="https://w3id.org/reproduceme#XYCTZ">
        <rdf:type rdf:resource="https://w3id.org/reproduceme#DimensionOrder"/>
        <rdfs:label xml:lang="en">XYCTZ</rdfs:label>
    </owl:NamedIndividual>
    


    <!-- https://w3id.org/reproduceme#XYCZT -->

    <owl:NamedIndividual rdf:about="https://w3id.org/reproduceme#XYCZT">
        <rdf:type rdf:resource="https://w3id.org/reproduceme#DimensionOrder"/>
        <rdfs:label xml:lang="en">XYCZT</rdfs:label>
    </owl:NamedIndividual>
    


    <!-- https://w3id.org/reproduceme#XYTCZ -->

    <owl:NamedIndividual rdf:about="https://w3id.org/reproduceme#XYTCZ">
        <rdf:type rdf:resource="https://w3id.org/reproduceme#DimensionOrder"/>
        <rdfs:label xml:lang="en">XYTCZ</rdfs:label>
    </owl:NamedIndividual>
    


    <!-- https://w3id.org/reproduceme#XYTZC -->

    <owl:NamedIndividual rdf:about="https://w3id.org/reproduceme#XYTZC">
        <rdf:type rdf:resource="https://w3id.org/reproduceme#DimensionOrder"/>
        <rdfs:label xml:lang="en">XYTZC</rdfs:label>
    </owl:NamedIndividual>
    


    <!-- https://w3id.org/reproduceme#XYZCT -->

    <owl:NamedIndividual rdf:about="https://w3id.org/reproduceme#XYZCT">
        <rdf:type rdf:resource="https://w3id.org/reproduceme#DimensionOrder"/>
        <rdfs:label xml:lang="en">XYZCT</rdfs:label>
    </owl:NamedIndividual>
    


    <!-- https://w3id.org/reproduceme#XYZTC -->

    <owl:NamedIndividual rdf:about="https://w3id.org/reproduceme#XYZTC">
        <rdf:type rdf:resource="https://w3id.org/reproduceme#DimensionOrder"/>
        <rdfs:label xml:lang="en">XYZTC</rdfs:label>
    </owl:NamedIndividual>
    


    <!-- https://w3id.org/reproduceme#Xe -->

    <owl:NamedIndividual rdf:about="https://w3id.org/reproduceme#Xe">
        <rdf:type rdf:resource="https://w3id.org/reproduceme#ArcType"/>
        <rdfs:label xml:lang="en">Xe</rdfs:label>
    </owl:NamedIndividual>
    


    <!-- https://w3id.org/reproduceme#ZVI -->

    <owl:NamedIndividual rdf:about="https://w3id.org/reproduceme#ZVI">
        <rdf:type rdf:resource="https://w3id.org/reproduceme#SupportedFileFormat"/>
        <rdfs:label xml:lang="en">Zeiss AxioVision ZVI (Zeiss Vision Image)</rdfs:label>
    </owl:NamedIndividual>
    


    <!-- https://w3id.org/reproduceme#ZeissAxioCSM -->

    <owl:NamedIndividual rdf:about="https://w3id.org/reproduceme#ZeissAxioCSM">
        <rdf:type rdf:resource="https://w3id.org/reproduceme#SupportedFileFormat"/>
        <rdfs:label xml:lang="en">Zeiss Axio CSM</rdfs:label>
    </owl:NamedIndividual>
    


    <!-- https://w3id.org/reproduceme#ZeissAxioVisionTIFF -->

    <owl:NamedIndividual rdf:about="https://w3id.org/reproduceme#ZeissAxioVisionTIFF">
        <rdf:type rdf:resource="https://w3id.org/reproduceme#SupportedFileFormat"/>
        <rdfs:label xml:lang="en">Zeiss AxioVision TIFF</rdfs:label>
    </owl:NamedIndividual>
    


    <!-- https://w3id.org/reproduceme#ZeissCZI -->

    <owl:NamedIndividual rdf:about="https://w3id.org/reproduceme#ZeissCZI">
        <rdf:type rdf:resource="https://w3id.org/reproduceme#SupportedFileFormat"/>
        <rdfs:label xml:lang="en">Zeiss CZI</rdfs:label>
    </owl:NamedIndividual>
    


    <!-- https://w3id.org/reproduceme#ZeissLSM -->

    <owl:NamedIndividual rdf:about="https://w3id.org/reproduceme#ZeissLSM">
        <rdf:type rdf:resource="https://w3id.org/reproduceme#SupportedFileFormat"/>
        <rdfs:label xml:lang="en">Zeiss LSM (Laser Scanning Microscope) 510/710</rdfs:label>
    </owl:NamedIndividual>
    


    <!-- https://w3id.org/reproduceme#cellSensVSI -->

    <owl:NamedIndividual rdf:about="https://w3id.org/reproduceme#cellSensVSI">
        <rdf:type rdf:resource="https://w3id.org/reproduceme#SupportedFileFormat"/>
        <rdfs:label xml:lang="en">cellSens VSI</rdfs:label>
    </owl:NamedIndividual>
</rdf:RDF>


<!-- Generated by the OWL API (version 4.2.8.20170104-2310) https://github.com/owlcs/owlapi -->
